# Supplementary material for: The impact of water safety skills on primary school students high-risk swimming behaviors: a moderated mediation model
Source: Front Public Health. 2025 Sep 17;13:1639456. doi: 10.3389/fpubh.2025.1639456 (PMC12484138; doi:10.3389/fpubh.2025.1639456)
Supplement: Supplementary file 1 [file Data_Sheet_1.CSV]

sex	Age	Residence	School	Grade	Q6	Q7	Q8	Q9	Q10	Q11	Q12	Q13	Q14	Q15	Q16	Q17	Q18	Q19	Q20	Q21	Q22	Q23	Q24	Q25	Q26	Q27	Q30	Q31	Q32	Q33	Q35	Q36	Q37	Q39	Q40	Q41	Q43	Q44	Q45	Q47	Q49	Q50	Q51	Q52	Q53	Q55	Q56	Q57	Q58
1	12	2	6	6	2	1	1	0	6	0	1	0	1	5	5	5	1	2	2	2	2	3	1	1	1	1	1	1	1	1	1	1	1	1	5	1	1	1	1	1	1	1	1	1	1	5	5	5	5
2	12	2	6	6	2	1	1	0	5	0	2	1	1	5	5	5	1	2	3	3	1	2	3	1	1	5	1	1	1	1	1	1	3	1	1	1	1	1	1	1	1	1	1	1	1	4	4	4	4
1	12	2	6	6	2	0	0	0	6	0	1	1	1	5	5	5	1	2	1	1	1	1	1	2	1	5	1	1	1	1	1	1	1	1	1	1	1	5	5	5	5	5	5	5	5	1	1	1	5
1	12	2	6	6	2	0	1	1	1	1	1	1	1	1	1	1	1	1	1	1	1	1	1	1	1	5	5	1	5	1	1	5	1	1	5	1	1	5	1	1	1	5	1	5	1	5	1	5	1
1	12	2	6	6	2	1	1	0	5	0	2	1	1	5	5	5	1	2	2	2	1	4	2	3	1	5	1	1	1	1	1	1	3	1	2	1	1	3	3	1	1	1	1	1	1	4	4	4	3
2	12	2	6	6	2	0	0	1	4	0	2	1	1	5	5	5	5	2	1	3	1	2	1	1	1	1	1	1	1	1	1	1	1	1	1	1	1	1	1	1	1	1	1	1	1	3	3	3	3
2	13	2	6	5	2	0	0	0	6	0	1	1	1	5	5	5	1	1	1	1	1	2	1	1	0	1	1	1	5	1	1	1	5	1	5	1	1	1	5	1	1	1	1	1	5	5	5	5	5
1	12	2	6	6	2	1	1	1	1	1	1	1	1	1	1	1	1	1	1	1	1	1	1	1	1	2	3	4	1	3	4	3	3	3	3	3	3	3	3	3	3	3	3	3	3	3	3	3	3
1	12	2	6	6	2	1	1	1	6	0	1	1	1	3	4	5	1	3	3	3	3	4	2	1	1	1	1	2	2	2	2	2	2	2	2	2	2	2	2	2	2	2	2	2	2	3	3	3	3
2	12	2	6	6	2	0	0	0	6	0	3	1	1	3	4	5	1	1	3	3	3	5	3	1	1	1	3	2	1	1	1	1	1	1	1	1	1	1	1	1	1	1	1	1	1	3	3	3	3
2	12	2	6	6	2	1	1	0	6	0	3	0	1	1	2	5	1	2	3	3	1	1	5	1	1	3	1	1	1	1	1	1	1	1	5	1	1	1	1	1	1	1	1	1	1	4	2	2	2
2	12	2	6	6	2	0	0	0	6	0	1	0	1	5	5	5	1	1	3	3	1	5	4	1	0	5	1	1	1	1	1	1	1	1	1	1	1	1	1	1	1	1	1	1	1	3	3	1	3
2	12	2	6	6	2	1	1	1	6	0	2	0	1	4	4	5	1	1	2	2	3	4	2	1	0	1	1	1	1	1	1	1	3	1	3	1	1	3	1	1	1	1	1	1	1	4	3	4	5
1	12	2	6	6	2	1	0	0	5	0	1	0	0	4	5	5	2	2	3	3	1	2	2	1	0	1	1	2	2	2	1	1	4	2	3	1	1	2	2	2	3	2	1	2	1	5	4	4	5
1	12	2	6	6	2	0	0	0	6	0	2	1	1	4	3	1	1	1	3	3	1	5	3	2	0	1	2	2	2	1	2	2	2	2	3	2	2	2	3	2	2	2	2	2	2	1	1	1	2
2	12	2	6	6	2	0	0	0	6	0	3	1	1	2	4	5	1	1	4	4	1	5	4	1	0	2	1	1	3	1	1	1	3	1	2	1	1	1	1	2	1	2	1	1	1	2	2	2	2
2	12	2	6	6	2	0	1	1	5	0	1	1	1	5	5	5	1	1	1	5	1	2	5	1	1	5	1	1	1	1	1	1	1	1	1	1	1	1	1	1	1	1	1	1	1	5	5	5	5
1	12	2	6	6	2	0	0	0	6	0	2	1	1	4	2	2	2	1	2	2	1	1	2	1	0	1	1	1	1	1	1	1	5	1	1	1	1	1	1	1	1	1	1	1	1	5	5	5	5
2	12	2	6	6	2	0	0	0	6	0	1	1	1	4	4	5	1	3	1	3	1	1	1	1	0	1	1	1	4	1	1	1	1	1	3	1	1	2	1	1	3	1	1	1	1	5	5	5	5
1	12	2	6	6	2	0	0	0	6	0	2	0	1	5	5	5	1	1	1	1	2	2	1	1	0	1	1	1	1	1	1	1	1	1	1	1	1	1	1	1	1	1	1	1	1	5	5	5	5
1	12	2	6	6	2	0	0	0	6	0	2	1	1	4	4	4	2	1	2	2	1	1	4	1	0	1	1	1	1	1	1	1	1	1	1	1	1	1	1	1	1	1	1	1	1	4	4	1	4
1	12	2	6	6	2	0	0	0	6	0	4	1	1	5	5	2	1	1	3	5	1	2	3	1	0	1	1	1	1	1	1	1	1	1	1	5	1	1	1	1	1	1	1	1	1	1	1	1	2
1	12	2	6	6	2	0	0	0	4	0	1	0	1	4	2	2	2	2	4	4	2	2	4	2	0	1	1	1	1	1	1	1	1	1	2	2	2	4	4	4	3	3	3	3	3	3	3	2	2
2	12	2	6	6	2	1	1	0	3	0	2	0	1	4	4	5	1	2	3	3	1	1	2	2	1	2	2	2	2	2	2	2	3	2	4	1	2	3	3	2	2	2	2	2	2	4	4	4	4
1	12	2	6	6	2	0	1	0	6	0	1	1	1	5	5	5	1	2	2	3	1	2	2	1	0	3	1	2	3	2	3	3	4	2	4	1	2	4	4	1	2	2	2	1	2	4	3	4	4
1	12	2	6	6	2	0	0	1	6	0	3	0	1	3	4	5	1	2	3	3	1	5	3	1	0	2	1	1	1	1	1	1	5	1	4	1	1	4	3	1	2	2	1	1	1	3	3	3	4
2	12	2	6	6	2	0	1	0	6	0	3	0	1	4	3	4	1	1	4	5	1	2	2	3	1	1	2	1	1	1	1	1	2	1	1	1	1	2	2	1	1	1	1	1	1	4	4	4	4
1	12	2	6	6	2	0	0	0	6	0	3	0	1	5	5	5	1	2	3	3	1	2	3	1	0	2	2	2	3	2	1	2	4	2	3	1	1	2	4	1	2	2	2	2	2	4	4	3	3
1	12	2	6	6	2	0	0	0	6	0	1	1	1	2	1	5	1	1	3	3	3	5	2	1	1	3	1	1	1	1	1	1	1	1	3	1	1	1	5	1	1	2	1	1	1	4	4	4	4
2	12	2	6	6	2	1	1	0	6	0	1	0	1	5	5	5	1	2	3	3	1	1	3	1	1	1	1	2	1	1	1	1	3	1	2	1	1	1	2	1	1	2	1	1	1	4	4	4	5
1	12	2	6	6	2	0	0	0	6	0	2	0	1	4	4	4	1	2	3	3	1	2	3	2	0	3	1	2	1	1	3	2	3	1	3	1	1	3	2	1	2	1	1	1	1	4	4	4	5
2	12	2	6	6	2	1	1	1	6	0	1	0	1	5	5	5	1	3	2	2	1	2	2	1	1	3	1	1	1	1	1	1	1	1	3	1	1	1	1	1	1	1	1	1	1	5	5	5	5
1	12	2	6	6	2	0	0	0	5	0	2	0	1	4	4	4	1	2	2	2	1	2	3	3	0	1	1	3	1	3	3	3	3	3	3	3	3	3	3	3	3	3	3	3	3	4	4	4	4
1	12	2	6	6	2	0	0	1	6	0	3	1	1	4	5	5	1	1	5	3	1	5	4	1	1	5	1	3	3	2	1	3	1	1	1	1	1	3	1	1	1	1	1	1	1	3	3	3	3
1	12	2	6	6	2	0	0	1	5	0	1	1	1	5	5	5	1	2	2	2	1	2	1	1	0	4	1	1	1	1	1	1	1	1	5	1	1	1	3	1	1	1	1	1	1	5	5	5	5
1	12	2	6	6	2	0	0	0	6	0	1	0	1	5	5	5	1	2	1	1	1	1	1	5	1	3	3	3	3	3	3	3	3	3	3	3	3	3	3	3	3	3	3	3	3	3	3	3	3
2	12	2	6	6	2	0	0	1	6	0	2	0	1	4	5	5	1	1	3	2	1	5	2	1	0	1	1	1	1	1	2	1	3	1	2	1	1	2	2	1	2	1	1	1	4	3	3	3	5
1	12	2	6	6	2	0	0	0	6	0	2	1	1	1	4	5	1	1	2	3	1	5	2	1	0	1	1	1	1	1	1	1	1	1	5	1	1	1	1	1	1	1	1	1	1	3	2	2	4
1	12	2	6	6	2	0	0	0	6	0	1	1	1	5	5	5	1	1	1	2	1	1	2	1	0	2	2	2	4	1	1	1	3	1	3	1	1	1	1	1	2	2	1	1	1	4	4	4	5
2	12	2	6	6	2	0	1	1	6	0	4	0	0	3	2	4	4	1	5	2	1	4	3	2	0	3	2	4	3	3	3	3	2	4	2	4	2	4	2	3	4	2	4	3	2	2	4	2	2
2	12	2	6	6	2	1	1	1	6	0	4	0	0	4	4	3	1	1	2	3	2	1	4	1	0	3	2	4	2	3	4	2	2	3	3	4	4	2	4	3	4	2	4	3	3	4	2	2	2
2	12	2	6	6	2	0	0	1	6	0	1	1	1	5	5	5	1	2	1	2	1	1	1	1	1	3	1	1	1	1	1	1	1	1	5	1	1	5	3	1	1	1	1	1	1	5	5	5	5
1	12	2	6	6	2	0	0	0	4	0	1	1	1	2	4	5	1	2	3	3	1	2	2	1	1	1	1	1	1	1	1	1	3	1	1	1	1	1	1	1	4	1	1	1	1	5	5	5	5
1	12	2	6	6	2	1	0	0	4	0	1	1	1	2	5	5	1	2	2	2	1	2	2	1	1	1	1	1	1	1	1	1	1	1	1	1	1	1	1	1	3	1	1	1	1	5	5	5	5
2	12	2	6	6	2	0	0	0	6	0	1	0	1	5	5	5	1	1	2	2	1	5	2	1	0	1	1	1	1	1	1	1	5	1	1	1	1	1	1	1	1	1	1	1	1	4	4	4	4
1	12	2	6	6	2	0	0	0	6	0	1	1	1	5	5	5	1	2	2	2	1	1	1	1	0	1	1	1	4	1	1	1	4	1	2	1	1	1	1	1	1	1	1	1	1	5	5	5	5
2	12	2	6	6	2	0	0	0	6	0	2	1	1	3	5	5	1	1	3	2	3	5	2	1	1	3	1	1	2	1	1	1	2	1	3	1	1	4	3	1	2	1	1	1	2	4	4	4	4
1	12	2	6	6	2	0	0	0	6	0	3	0	1	1	5	5	1	1	5	4	1	5	5	1	1	1	1	1	1	1	1	1	5	1	1	1	1	1	1	1	1	1	1	1	1	1	2	1	3
2	12	2	6	6	2	0	0	0	6	0	2	0	1	5	4	5	1	1	2	1	3	5	2	1	0	1	1	1	1	1	1	1	4	1	4	1	1	1	2	1	1	1	1	1	1	5	5	5	5
1	12	2	6	6	2	0	1	0	6	0	1	1	1	5	2	5	1	2	2	2	1	2	1	2	0	5	1	1	1	1	1	1	5	1	5	1	1	1	3	1	1	1	1	1	1	3	5	5	5
1	12	2	6	6	2	1	0	0	6	0	1	1	1	5	5	5	1	2	1	1	1	1	1	1	1	2	1	1	1	1	1	1	5	1	5	1	1	5	5	1	1	1	1	1	1	5	5	5	5
1	12	2	6	6	2	0	0	0	6	0	3	1	1	4	4	5	1	1	3	3	4	5	5	1	0	5	2	1	1	1	1	1	1	5	1	1	1	1	5	1	5	1	5	1	1	3	4	2	4
2	12	2	6	6	2	0	0	0	5	0	2	0	1	5	5	5	1	1	2	2	3	5	2	1	0	1	1	1	1	1	1	1	2	1	3	1	1	1	1	1	1	1	1	1	1	5	5	5	5
1	12	2	6	6	2	0	0	0	6	0	4	1	1	4	4	4	1	1	3	3	4	5	3	1	1	1	1	1	1	1	1	1	1	1	1	1	1	3	3	3	3	3	3	3	3	3	3	3	3
2	12	2	6	6	2	0	0	0	6	0	2	0	1	5	5	5	1	2	3	4	1	2	2	1	0	1	1	1	5	1	1	1	5	1	1	1	1	5	1	1	1	1	1	1	1	5	5	5	5
1	12	2	6	6	2	0	0	0	4	0	1	1	1	5	4	5	1	2	2	2	1	1	2	1	1	3	2	3	3	2	3	3	3	2	3	1	1	2	3	3	2	2	2	2	2	5	4	4	4
2	12	2	6	6	2	0	0	0	6	0	3	0	1	5	5	5	1	1	4	4	1	2	3	2	0	1	1	1	5	1	1	1	1	1	1	1	1	1	1	1	1	1	1	1	1	5	1	1	1
1	12	2	6	6	2	0	0	0	5	0	1	0	1	4	5	5	1	2	2	2	1	1	1	1	1	2	1	1	2	1	1	1	1	1	3	1	1	2	3	1	2	1	1	1	1	5	4	4	4
1	12	2	6	6	2	1	0	0	6	0	2	1	1	5	1	4	1	2	3	3	1	2	3	2	1	4	1	3	3	3	3	3	3	3	3	3	3	3	3	3	3	3	3	3	3	3	3	3	3
2	12	2	6	6	2	0	0	0	6	0	3	1	1	5	5	5	1	1	3	3	1	2	4	1	1	3	1	1	1	1	1	1	1	1	1	1	1	1	1	1	1	1	1	1	1	3	3	4	4
2	12	2	6	6	2	0	1	0	6	0	1	1	1	5	5	5	1	2	3	3	1	2	3	1	1	1	1	1	1	1	1	1	2	1	1	1	1	1	1	1	1	1	1	1	1	4	4	4	4
2	12	2	6	6	2	0	0	1	6	1	1	1	1	5	4	5	1	1	3	3	1	5	3	1	0	3	1	1	1	1	1	1	2	1	3	1	1	4	1	1	1	1	1	1	1	5	4	4	4
1	12	2	6	6	2	0	0	0	6	0	1	1	1	3	3	5	1	2	2	2	3	5	2	1	0	2	1	1	2	1	1	2	4	2	3	2	1	1	5	5	5	1	5	5	1	1	5	1	1
2	12	2	6	6	2	0	0	0	6	0	3	1	1	4	3	3	1	1	3	4	1	2	3	2	0	4	1	1	3	1	1	1	4	1	3	1	1	1	1	1	1	1	1	1	1	5	5	5	5
2	12	2	6	6	2	1	1	0	6	0	1	1	1	4	5	4	1	2	2	2	1	1	2	2	1	3	1	1	2	1	1	1	2	2	3	1	1	1	1	2	2	2	2	2	2	4	4	4	4
1	12	2	6	6	2	0	0	0	6	0	2	1	1	3	5	5	1	1	3	2	1	5	3	1	1	1	1	1	1	1	1	1	1	1	3	1	1	1	1	1	1	1	1	1	1	4	4	4	3
1	12	2	6	6	2	0	0	0	6	0	2	1	1	5	5	5	1	1	4	4	1	5	3	1	0	1	1	1	4	2	2	2	4	2	4	2	2	4	2	2	2	2	2	2	2	3	3	3	3
2	12	2	6	6	2	0	1	1	6	0	2	1	1	5	4	5	1	1	4	3	1	5	3	1	0	3	1	1	3	1	1	1	1	1	1	1	1	1	1	1	1	1	1	1	1	3	3	3	3
1	12	2	6	6	2	1	1	0	6	0	2	0	1	1	1	3	1	3	3	3	3	2	3	1	1	2	2	2	2	2	2	2	2	2	2	2	2	2	2	1	2	3	3	1	1	5	5	5	5
2	12	2	6	6	2	0	0	0	6	0	1	1	0	5	5	5	1	1	3	3	3	5	3	1	1	3	3	3	3	3	3	3	3	3	3	3	3	3	3	3	3	3	3	3	3	3	3	3	3
2	12	2	6	6	2	0	1	0	6	0	1	1	1	5	5	5	1	3	1	1	1	1	1	1	0	4	1	1	1	1	1	1	5	1	3	1	1	3	2	1	2	2	2	2	2	5	4	4	4
2	12	2	6	6	2	0	0	0	6	0	2	0	1	5	5	5	1	1	2	2	1	2	2	1	0	4	1	1	1	1	1	1	3	1	1	1	1	1	1	1	1	1	1	1	1	4	4	4	4
2	12	2	6	6	2	0	1	0	6	0	1	1	1	4	1	5	1	1	3	4	1	5	1	1	0	3	1	2	2	1	1	3	5	2	5	1	1	1	2	2	2	2	1	1	3	5	4	4	1
2	12	2	6	6	2	0	0	0	6	0	1	0	1	5	5	5	1	1	1	2	1	2	2	1	1	1	1	1	1	1	1	1	1	5	3	1	1	1	1	1	1	1	1	1	1	4	4	4	5
2	12	2	6	6	2	1	1	0	6	0	2	0	1	5	5	5	1	2	1	5	1	5	1	1	1	1	1	1	1	1	1	1	3	1	5	1	1	1	1	1	1	1	1	1	1	5	5	5	5
2	12	2	6	6	2	0	0	1	6	0	1	1	0	5	5	5	1	1	1	1	1	5	1	1	0	1	1	1	1	1	1	1	1	1	3	1	1	1	1	1	1	1	1	1	1	1	5	1	3
1	12	2	6	6	2	0	0	0	6	0	2	1	1	5	4	5	1	1	3	5	1	5	5	1	1	5	1	1	1	1	1	1	5	1	1	1	1	1	1	1	1	1	1	1	1	1	2	1	3
2	12	2	6	6	2	1	0	1	6	0	3	0	1	3	2	2	2	1	3	5	3	4	1	1	0	4	1	3	3	2	4	2	3	2	3	2	3	4	1	1	1	1	1	1	2	4	3	3	2
2	12	2	6	6	2	0	0	0	6	0	1	1	1	5	4	5	1	1	1	2	1	4	2	1	1	2	1	1	1	1	1	1	2	1	3	1	1	4	2	1	1	1	1	1	1	5	2	2	3
1	12	2	6	6	2	0	0	0	6	0	3	1	1	4	4	5	1	1	5	5	1	5	4	1	0	2	1	1	1	1	1	1	1	1	1	1	1	1	1	1	1	1	1	1	1	3	1	1	3
1	12	2	6	6	2	0	0	0	6	0	1	1	1	5	4	5	1	2	3	3	1	5	3	2	1	5	1	1	1	1	1	1	1	1	5	1	1	4	1	1	1	1	1	1	1	3	4	4	4
2	12	2	6	6	2	0	0	0	6	0	3	1	1	5	3	5	1	1	3	3	1	2	3	3	0	2	1	1	2	1	1	1	2	1	1	1	1	1	1	1	1	1	1	1	1	3	3	3	3
1	12	2	6	6	2	1	1	1	6	0	1	1	1	5	5	5	1	2	1	1	1	1	1	1	1	1	1	1	1	1	1	1	1	1	1	1	1	1	1	1	1	1	1	1	1	5	5	5	5
2	12	2	6	6	2	1	1	0	6	0	3	0	1	5	5	5	1	2	3	3	1	1	3	1	0	2	2	2	2	2	2	2	2	2	2	2	2	2	2	2	2	2	2	2	2	3	4	3	4
2	12	2	6	6	2	0	0	0	6	0	1	0	1	3	5	5	1	2	3	2	1	2	2	1	1	1	1	1	1	1	1	1	1	1	1	1	1	2	1	1	1	1	1	1	1	4	4	5	5
2	12	2	6	6	2	1	0	1	6	0	2	0	1	5	5	5	1	2	1	1	1	1	1	1	1	1	1	1	1	1	1	1	1	1	1	1	1	1	1	1	1	1	1	1	1	5	5	5	5
2	12	2	6	6	2	1	1	1	6	0	2	1	1	5	5	5	1	2	3	3	1	2	2	1	1	5	1	1	1	1	2	2	2	2	3	1	1	1	1	1	2	2	2	2	2	4	4	4	4
2	12	2	6	6	2	0	0	0	6	0	2	1	1	5	4	4	1	1	5	5	1	5	5	1	0	1	1	1	5	1	1	5	5	1	5	1	1	1	1	1	1	1	1	1	1	1	1	1	1
2	12	2	6	6	2	0	1	0	6	0	3	1	1	4	4	1	1	1	4	5	4	5	5	1	0	4	2	2	2	2	2	1	1	1	2	1	1	2	1	1	3	1	2	1	1	2	2	1	2
2	12	2	6	6	2	0	0	1	6	0	1	1	1	5	5	5	5	1	5	5	4	5	1	1	1	1	1	1	1	1	1	1	1	1	1	1	1	1	1	1	1	1	1	1	1	5	5	5	5
1	12	2	6	6	2	0	1	0	5	0	3	0	1	4	5	5	1	2	3	4	1	5	4	5	0	5	1	1	3	1	2	2	3	1	2	1	1	1	2	1	1	1	1	1	1	2	2	2	4
2	12	2	6	6	2	0	0	0	6	0	2	0	1	5	5	5	1	1	2	3	1	5	2	1	0	1	1	1	1	1	1	1	1	1	2	1	1	1	1	1	1	1	1	1	1	3	3	3	3
2	12	2	6	6	2	0	1	0	4	0	2	0	1	5	5	5	1	2	3	3	1	4	1	1	0	1	1	1	1	1	2	2	1	1	4	1	1	1	1	1	4	2	1	1	1	3	3	4	5
1	12	2	6	6	2	0	1	0	5	0	2	0	0	5	5	5	1	1	5	5	1	2	5	1	1	3	1	1	3	1	1	1	4	1	1	1	1	1	1	1	1	1	1	1	1	2	2	2	4
1	12	2	6	5	2	0	0	0	6	0	3	1	1	3	4	5	1	1	5	5	1	5	5	1	1	5	1	1	5	1	1	1	1	1	1	1	1	1	1	1	1	1	1	1	1	3	3	3	1
1	12	2	6	5	2	0	0	0	6	0	2	1	1	4	4	1	1	1	3	3	1	2	3	1	1	3	1	1	5	1	1	1	5	1	1	1	1	5	3	1	1	1	1	1	1	3	3	1	3
1	12	2	6	5	2	1	1	0	3	0	2	0	1	5	5	5	1	2	2	2	1	1	2	1	1	1	1	1	1	1	1	1	5	1	1	1	1	1	1	1	1	1	1	1	1	5	5	5	5
1	12	2	6	5	2	0	0	0	6	0	2	1	1	5	5	5	1	1	5	5	1	5	4	1	1	1	1	1	1	1	1	1	1	1	1	1	1	1	1	1	1	1	1	1	1	3	1	1	1
1	12	2	6	5	2	0	0	0	6	0	2	1	1	3	4	5	1	1	3	3	1	2	3	1	1	1	1	1	1	1	2	1	5	1	3	1	1	3	1	1	1	1	1	1	1	3	5	3	5
1	12	2	6	5	2	0	0	0	6	0	3	0	1	4	4	5	1	1	4	4	1	2	4	1	0	5	1	1	1	1	1	1	4	1	1	1	1	1	1	1	1	1	1	1	1	3	1	2	1
1	12	2	6	5	2	0	1	0	6	0	2	0	1	5	5	1	1	1	2	2	1	5	2	1	0	5	1	1	1	1	1	1	1	1	1	1	1	1	1	1	1	1	1	1	1	1	2	1	1
2	12	2	6	5	2	0	0	0	6	0	2	1	1	5	5	5	1	2	3	3	1	2	2	1	1	5	1	1	1	1	1	1	5	1	1	1	1	5	1	1	1	1	1	1	1	3	3	3	5
2	12	2	6	5	2	1	0	0	6	0	1	1	1	5	5	5	1	2	3	3	1	1	1	1	1	5	1	1	5	1	1	1	5	1	3	1	1	1	1	1	1	1	1	1	1	5	3	3	4
1	12	2	6	5	2	0	0	0	6	0	3	1	0	2	1	5	2	1	5	5	4	5	5	1	0	1	1	2	5	1	1	1	1	1	1	1	1	1	1	1	1	1	1	1	1	5	5	5	5
1	12	2	6	5	2	0	1	0	6	0	4	0	1	4	3	1	2	1	5	5	1	2	3	4	1	4	1	2	4	1	1	1	4	1	1	1	1	1	1	1	1	1	1	1	1	1	2	2	1
1	12	2	6	5	2	0	0	0	4	0	3	0	0	5	5	5	1	2	3	3	1	2	1	1	1	1	1	1	1	1	1	1	1	1	1	1	1	1	1	1	1	1	1	1	1	1	1	1	1
2	12	2	6	5	2	1	1	0	3	0	2	0	1	5	5	3	1	2	3	3	1	1	3	1	1	3	1	3	3	2	1	2	3	2	3	1	1	3	3	3	3	2	2	1	1	4	4	4	3
2	12	2	6	5	2	0	0	0	6	0	3	1	1	5	5	5	1	1	3	4	1	5	3	1	0	1	1	2	2	1	1	1	3	1	2	1	1	1	3	1	1	1	1	1	1	2	2	2	2
1	12	2	6	5	2	1	0	1	6	0	1	0	1	5	5	1	1	2	3	3	1	1	3	1	1	5	4	2	5	2	2	2	4	2	3	2	2	3	4	2	2	2	2	2	4	4	4	4	4
1	12	2	6	5	2	0	0	0	3	0	1	1	1	5	5	5	1	2	3	2	1	2	3	3	1	5	1	1	4	1	1	1	4	1	5	1	1	5	5	1	5	1	1	1	1	4	4	4	4
1	12	2	6	5	2	0	0	0	6	0	1	1	1	5	5	5	5	1	5	5	4	2	5	5	0	5	5	5	5	5	5	5	5	5	5	5	5	5	5	5	5	5	5	5	5	1	1	1	1
1	12	2	6	5	2	0	0	0	4	0	2	0	1	5	5	4	1	2	3	3	3	5	3	1	0	2	2	2	3	1	1	2	3	1	4	1	1	2	2	2	1	2	1	1	2	4	4	3	4
1	12	2	6	5	2	0	0	0	4	0	2	0	1	5	4	5	1	1	3	3	3	1	3	1	0	1	1	1	1	1	1	1	5	1	5	1	2	3	2	2	1	2	1	1	1	4	4	4	4
1	12	2	6	5	2	0	0	0	6	0	3	1	0	4	3	2	1	1	3	4	1	2	3	1	0	3	1	1	4	2	1	1	3	1	1	1	1	1	3	1	1	1	2	1	1	2	2	3	2
2	12	2	6	5	2	1	1	0	5	0	1	1	1	5	5	5	1	2	2	2	1	2	1	1	0	1	1	1	1	1	1	1	3	1	1	1	1	1	1	1	1	1	1	1	1	4	4	4	4
2	12	2	6	5	2	0	0	1	6	0	1	1	1	5	5	5	1	1	3	3	1	5	3	1	0	2	2	2	2	2	2	2	2	2	2	2	2	2	2	2	2	2	2	2	2	5	4	4	3
2	12	2	6	5	2	0	0	0	6	0	1	0	0	3	2	5	1	1	3	3	1	5	3	1	0	1	1	1	5	1	1	5	5	1	1	1	1	5	5	1	1	1	1	1	1	5	5	5	5
2	12	2	6	5	2	1	1	0	5	0	2	0	0	5	5	5	1	2	3	3	1	1	3	1	0	5	1	1	1	1	1	1	1	1	1	1	1	1	1	1	1	1	1	1	1	1	1	5	1
2	12	2	6	5	2	1	1	0	5	0	2	0	0	5	5	5	1	2	3	3	1	1	2	1	0	1	1	1	1	1	1	1	1	1	1	1	1	1	1	1	1	1	1	1	1	1	1	1	1
1	12	2	6	5	2	0	0	1	6	0	2	1	1	5	5	5	1	2	3	3	1	2	3	1	1	1	1	1	1	1	1	1	1	1	1	1	1	1	1	1	1	1	1	1	1	3	2	2	3
2	12	2	6	5	2	1	0	0	6	0	1	1	1	5	5	5	1	1	1	1	1	2	2	1	1	1	1	1	1	1	1	1	1	1	1	1	1	1	1	1	1	1	1	1	1	5	5	5	5
2	12	2	6	5	1	1	1	0	6	0	2	1	1	5	5	5	1	1	2	1	1	2	2	1	1	1	1	1	1	1	1	1	1	1	1	1	1	1	1	1	1	1	1	1	1	5	5	5	5
2	12	2	6	5	2	0	1	0	6	0	2	1	1	5	5	5	5	1	1	1	1	2	2	1	1	1	2	1	1	1	1	1	1	1	1	1	1	1	1	2	1	1	1	1	1	5	5	5	5
2	12	2	6	5	2	0	0	0	6	0	2	1	1	4	4	5	1	1	4	5	1	5	4	1	1	2	1	1	2	1	1	2	3	1	2	2	1	2	1	2	2	2	1	1	1	3	2	2	2
1	12	2	6	5	2	0	1	0	5	0	2	0	1	4	3	5	1	2	3	3	1	2	2	1	0	1	1	1	1	1	1	2	1	1	1	1	1	1	1	1	1	1	2	1	1	4	4	2	2
1	12	2	6	5	2	0	1	0	6	0	3	1	1	4	5	5	1	2	3	3	1	4	3	1	1	1	1	1	1	1	1	1	5	1	1	1	1	1	1	1	1	1	1	1	1	3	3	3	4
1	12	2	6	5	2	0	0	0	6	0	1	1	1	5	5	5	1	2	2	2	1	1	1	1	0	1	1	1	1	1	1	1	5	1	3	1	1	1	1	1	1	1	1	1	1	5	4	4	3
1	11	2	6	5	2	0	1	0	6	0	2	1	1	5	5	5	1	1	4	5	1	3	3	1	0	2	1	1	2	1	1	1	2	1	1	1	1	1	3	1	1	1	1	1	1	2	2	2	2
2	11	2	6	5	2	0	0	0	6	0	1	0	1	5	5	5	1	1	3	1	1	2	1	1	0	5	1	1	1	2	1	2	2	1	1	1	1	2	2	1	1	1	1	1	1	4	4	4	4
2	11	2	6	5	2	1	1	0	5	0	3	1	1	4	4	5	1	2	3	3	1	1	3	1	1	5	1	1	1	1	1	1	1	1	1	1	1	1	1	1	1	1	1	1	1	3	3	2	3
1	11	2	6	5	2	0	0	0	6	0	2	1	1	4	4	3	1	1	2	4	1	2	2	1	1	5	1	1	1	1	1	1	3	1	3	1	1	3	2	2	2	2	2	1	1	3	3	2	2
1	11	2	6	5	2	0	0	0	6	0	2	1	1	4	4	4	1	1	3	3	1	5	4	1	0	5	1	1	1	1	1	1	5	1	1	1	1	1	1	1	1	1	1	1	1	1	1	1	1
1	11	2	6	5	2	0	0	0	6	0	2	1	1	2	2	2	2	2	2	2	1	2	2	2	1	3	3	3	3	3	3	3	3	3	3	3	3	3	3	3	3	3	3	3	3	3	3	4	3
1	11	2	6	5	2	0	0	0	6	0	4	1	0	2	4	4	5	2	4	4	4	5	5	5	0	1	1	1	1	1	1	1	1	1	1	1	1	1	1	1	1	1	1	1	1	1	1	1	1
1	11	2	6	5	2	0	0	0	6	0	2	1	1	4	4	4	1	1	4	4	1	5	4	1	0	5	5	5	5	5	5	5	5	5	5	5	5	5	5	5	5	5	5	5	5	1	1	1	1
1	11	2	6	5	2	0	0	0	6	0	2	1	0	5	5	5	1	1	3	3	1	2	3	1	0	3	2	2	4	2	2	1	2	1	3	1	1	2	2	2	2	2	2	2	2	4	4	4	2
1	11	2	6	5	2	0	1	0	5	0	2	1	1	1	1	5	1	2	3	4	1	2	4	1	0	1	1	1	1	1	1	1	3	1	2	1	1	2	2	1	1	1	1	1	1	1	1	1	1
1	11	2	6	5	2	0	0	0	6	0	2	1	1	4	4	4	1	1	3	3	1	5	3	1	0	1	1	1	1	1	1	1	1	1	1	1	1	1	1	1	1	1	1	1	1	1	1	1	1
1	11	2	6	5	2	0	0	0	6	0	3	1	1	5	5	5	1	1	4	3	1	2	3	1	0	3	2	2	4	2	2	2	2	2	3	1	1	2	2	2	2	2	2	1	2	3	3	3	3
1	11	2	6	5	1	0	1	0	3	0	3	0	1	5	5	1	1	2	3	4	1	2	4	1	1	1	1	2	1	1	2	2	1	1	2	1	1	1	1	1	1	1	1	1	1	5	5	5	5
2	11	2	6	5	2	0	0	1	6	0	2	0	1	5	5	5	1	2	3	5	1	2	3	1	1	1	2	1	1	1	2	1	3	1	3	2	1	1	1	1	1	1	1	1	1	4	3	3	3
1	11	2	6	5	2	0	1	1	6	0	2	0	1	4	4	5	1	1	3	4	1	2	3	1	0	1	1	1	1	1	1	1	1	1	1	1	1	1	1	1	2	1	1	1	1	4	2	4	3
2	11	2	6	5	2	0	0	0	6	0	3	1	1	5	5	5	1	1	3	3	1	5	4	1	1	1	1	1	1	1	1	1	5	1	2	1	1	1	1	1	1	1	1	1	1	3	3	3	3
1	11	2	6	5	2	0	0	0	6	0	2	1	0	3	4	5	1	1	4	4	1	5	3	2	1	3	1	1	2	1	1	1	3	2	3	1	1	3	2	2	3	3	3	3	3	3	3	3	3
1	11	2	6	5	2	0	1	0	6	0	1	1	1	5	5	1	1	1	2	2	1	2	1	1	0	1	1	1	1	1	1	1	5	1	2	1	1	2	3	1	1	1	1	1	1	4	3	4	4
2	11	2	6	5	2	0	1	0	5	0	2	0	1	4	2	5	1	2	3	4	2	1	4	1	1	1	1	1	5	5	1	1	5	1	5	1	1	1	4	2	2	2	1	1	1	3	2	5	4
2	11	2	6	5	2	0	1	0	6	0	3	1	1	2	4	4	1	1	3	4	2	1	4	1	1	1	1	1	1	1	1	1	4	1	5	1	1	1	1	1	1	1	1	1	1	3	3	3	3
2	11	2	6	5	2	1	1	0	4	0	2	0	1	2	4	2	1	3	3	3	1	1	3	1	1	2	1	1	1	1	1	1	2	1	1	1	1	1	1	1	1	1	1	1	1	2	2	1	4
2	11	2	6	5	2	0	0	0	6	0	1	1	1	5	5	5	1	2	2	3	1	2	2	1	1	1	1	1	1	1	1	1	3	1	1	1	1	1	1	1	1	1	1	1	1	4	4	4	4
1	11	2	6	5	2	1	1	0	3	0	1	0	1	2	5	5	1	3	1	1	1	2	1	1	0	1	1	1	1	1	1	1	5	1	2	1	1	1	1	1	1	1	1	1	1	5	5	5	5
2	11	2	6	5	2	0	0	0	6	0	1	0	1	5	5	5	1	1	2	2	2	5	2	1	1	1	1	1	1	1	1	1	3	1	2	1	1	1	3	2	1	1	1	1	1	4	4	4	2
2	11	2	6	5	2	0	0	0	6	0	1	1	1	5	5	5	1	1	1	1	1	1	1	1	1	1	1	1	1	1	1	1	5	1	4	1	1	1	1	1	1	1	1	1	1	5	5	5	5
2	11	2	6	5	2	0	0	1	6	0	2	0	1	4	5	5	1	2	2	2	3	1	2	1	0	1	1	1	1	1	1	1	2	1	3	1	1	3	1	1	1	1	1	1	1	4	4	4	5
2	11	2	6	5	2	0	0	0	6	0	2	1	1	4	5	5	1	1	4	4	1	5	5	1	0	1	1	1	1	1	1	1	1	1	1	1	1	1	1	1	1	1	1	1	1	3	1	2	1
2	11	2	6	5	1	1	1	0	3	0	1	0	1	5	5	5	1	2	2	2	1	2	2	1	1	1	1	1	1	2	2	1	5	1	5	1	1	5	1	1	1	1	1	1	1	4	4	4	4
1	11	2	6	5	2	0	0	0	6	0	2	1	1	5	5	5	1	2	2	2	1	1	2	1	0	5	1	1	4	1	1	1	4	1	3	1	1	2	1	1	1	1	1	1	1	4	4	4	4
1	11	2	6	5	2	0	0	0	6	0	3	1	1	4	3	5	1	1	4	4	1	5	3	1	0	1	2	1	1	1	1	1	5	1	4	1	1	1	4	1	1	1	1	1	1	2	2	2	1
2	11	2	6	5	2	0	0	0	6	0	2	1	1	2	5	5	1	1	2	3	1	1	3	1	0	1	1	1	1	1	1	1	2	1	1	1	1	1	1	1	2	1	1	1	1	4	3	3	3
2	11	2	6	5	2	1	0	0	6	0	2	0	1	4	5	5	1	2	3	3	1	2	2	1	1	5	1	1	1	1	1	1	3	1	4	1	1	1	3	1	1	1	1	1	1	3	3	4	4
2	11	2	6	5	2	0	0	0	6	0	4	1	1	3	3	3	1	1	5	5	1	5	5	1	0	1	1	1	1	1	1	1	5	5	3	1	1	3	1	1	1	1	1	1	1	1	3	1	1
1	11	2	6	5	2	0	1	0	5	0	2	0	1	4	3	5	1	2	2	3	2	5	2	1	0	3	1	3	2	1	1	1	5	1	3	1	1	3	3	1	3	1	1	1	2	3	3	3	3
1	11	2	6	5	2	0	0	0	6	0	3	1	1	3	4	5	2	1	3	4	1	5	3	1	0	2	1	1	1	1	1	1	3	1	3	1	1	2	2	2	1	1	1	1	1	4	4	4	4
2	11	2	6	5	2	0	0	0	6	0	4	1	0	1	1	1	1	1	5	5	1	5	5	1	0	1	2	1	2	1	1	1	1	1	2	3	1	1	1	1	1	1	1	1	3	4	4	4	4
1	11	2	6	5	2	0	0	0	4	0	1	0	1	2	4	5	1	1	2	1	1	5	1	1	0	1	1	2	3	2	2	2	5	2	4	1	1	4	5	2	2	3	1	1	2	5	4	4	5
1	11	2	6	5	2	0	0	0	6	0	1	0	1	5	5	4	1	1	2	4	1	2	1	1	1	1	1	1	2	1	1	2	3	1	2	1	1	3	4	1	1	1	1	1	1	5	5	5	5
1	11	2	6	5	2	0	0	1	6	0	3	1	1	4	5	5	1	1	3	5	1	2	1	1	1	3	1	1	1	1	1	1	1	1	3	1	1	1	1	1	1	1	1	1	1	3	3	3	5
2	11	2	6	5	2	0	0	0	6	0	1	0	1	5	5	5	1	2	2	1	2	4	2	1	1	1	1	1	1	1	1	1	1	1	4	1	1	3	3	1	1	1	1	1	1	4	4	4	4
1	11	2	6	5	2	0	0	0	6	0	2	0	1	1	4	1	3	1	3	3	4	2	4	1	1	3	1	1	1	1	1	1	5	1	4	1	1	4	1	1	1	2	1	1	4	3	5	4	5
1	11	2	6	5	2	0	0	1	6	0	1	0	1	5	5	1	1	2	2	3	1	1	2	1	0	3	1	1	1	1	2	1	5	1	5	1	1	5	3	1	3	1	1	1	1	5	3	4	5
1	11	2	6	5	1	0	0	0	6	0	1	0	1	5	5	5	1	1	5	4	1	4	4	1	0	1	1	1	5	1	1	1	1	1	1	1	1	1	1	1	1	1	1	1	1	5	1	1	1
2	11	2	6	5	2	0	0	0	6	0	2	1	1	5	5	5	1	1	2	2	1	5	2	1	0	1	1	1	1	1	1	1	1	1	1	1	1	1	1	1	1	1	1	1	1	4	4	4	2
2	11	2	6	5	2	0	0	0	6	0	2	1	1	5	5	5	1	1	3	3	1	5	3	1	1	1	1	1	1	1	1	1	1	1	2	1	1	1	1	1	1	1	1	1	1	4	5	3	2
2	11	2	6	5	2	0	0	0	6	0	2	1	1	5	5	5	1	1	2	2	1	5	1	1	0	1	1	1	1	1	1	1	1	1	1	1	1	1	1	1	1	1	1	1	1	4	4	5	2
1	11	2	6	5	2	0	0	0	6	0	2	1	1	3	5	5	1	1	3	4	2	5	4	1	0	1	2	2	2	1	2	2	4	2	3	1	1	3	2	2	2	2	1	1	2	4	4	4	4
2	11	2	6	5	2	0	0	0	6	0	2	1	1	5	5	5	1	1	2	2	1	5	2	1	0	1	1	1	1	1	1	1	1	1	1	1	1	1	1	1	1	1	1	1	1	4	4	4	3
2	11	2	6	5	2	0	0	0	6	0	2	1	1	5	5	5	1	1	2	2	1	5	2	1	0	1	1	1	1	1	1	1	1	1	1	1	1	1	1	1	1	1	1	1	1	3	3	3	3
2	11	2	6	5	2	0	0	0	6	0	2	1	1	5	5	5	1	1	2	2	1	5	2	1	0	1	1	1	1	1	1	1	1	1	1	1	1	1	1	1	1	1	1	1	1	4	4	4	3
2	11	2	6	5	2	0	0	0	6	0	2	1	1	5	5	5	1	1	2	2	1	5	2	1	0	1	1	1	1	1	1	1	1	1	1	1	1	1	1	1	1	1	1	1	1	4	4	4	3
2	11	2	6	5	2	0	1	0	2	0	1	1	1	5	5	5	1	1	1	2	1	5	2	1	0	1	1	1	1	1	1	1	1	1	1	1	1	1	1	1	1	1	1	1	1	5	5	5	4
1	11	2	6	5	2	0	0	0	6	0	2	1	1	4	4	5	1	1	5	4	1	5	3	1	0	1	1	1	1	1	1	1	1	1	1	1	1	1	1	1	1	1	1	1	1	1	1	1	1
2	11	2	6	5	2	0	1	0	6	0	2	1	0	4	4	5	1	1	4	5	2	5	4	1	0	5	2	2	3	1	1	1	5	1	3	1	1	3	4	1	1	1	1	1	1	2	3	3	2
2	11	2	6	5	2	1	0	0	6	0	2	0	1	5	5	5	1	1	2	2	2	5	1	1	1	1	1	1	1	1	1	1	1	1	1	1	1	1	1	1	1	1	1	1	1	5	4	4	4
1	11	2	6	5	2	0	0	0	6	0	2	1	1	4	4	5	1	1	2	3	1	2	3	1	0	1	1	1	1	1	1	1	1	1	1	1	1	1	1	1	1	1	1	1	1	3	3	3	3
1	11	2	6	5	2	0	0	0	6	0	2	1	1	4	4	5	1	1	4	2	1	2	4	1	0	1	1	1	1	1	1	1	1	1	1	1	1	1	1	1	1	1	1	1	1	2	2	2	2
1	11	2	6	5	2	0	0	0	6	0	2	1	1	4	4	5	1	1	4	4	1	2	4	1	1	1	1	1	1	1	1	1	1	1	1	1	1	1	1	1	1	1	1	1	1	2	2	2	2
2	11	2	6	5	2	0	0	0	6	0	2	1	1	5	5	5	1	1	2	2	1	5	2	1	0	1	1	1	1	1	1	1	1	1	1	1	1	1	1	1	1	1	1	1	1	4	4	4	2
2	11	2	6	5	2	0	1	0	5	1	2	0	0	1	4	5	1	2	3	4	1	3	3	1	0	5	1	1	5	1	2	1	2	1	3	1	1	3	1	1	1	1	1	1	1	3	3	2	4
2	11	2	6	5	2	0	0	0	6	0	2	1	1	4	5	5	1	1	2	2	1	5	2	1	1	1	1	1	1	1	1	1	1	1	1	1	1	1	1	1	1	1	1	1	1	4	4	4	4
2	11	2	6	5	2	0	0	0	2	0	4	1	1	5	5	5	1	1	3	5	1	2	3	1	1	1	1	1	1	1	1	1	1	1	1	1	1	1	1	1	1	1	1	1	1	4	4	4	4
2	11	2	6	5	2	0	0	0	6	0	1	1	1	3	4	5	1	1	3	5	1	5	3	1	0	3	1	1	3	1	1	3	3	1	3	1	1	1	3	1	3	1	1	1	1	3	4	4	5
2	11	2	6	5	2	1	0	1	4	0	1	0	1	5	5	5	1	3	1	1	1	1	1	1	0	2	1	1	1	1	1	1	1	1	1	1	1	1	1	1	1	1	1	1	1	5	5	5	5
2	11	2	6	5	2	0	0	0	6	0	1	1	1	4	3	5	1	1	3	3	3	5	4	1	1	1	1	1	1	1	1	2	5	1	5	1	1	2	1	1	1	1	1	1	1	5	5	5	5
1	11	2	6	5	2	0	0	0	6	0	3	0	1	5	5	5	1	1	5	3	1	5	3	1	0	4	4	4	4	4	4	4	4	4	4	1	1	1	1	1	1	1	4	1	4	5	2	2	2
1	11	2	6	5	2	0	0	0	6	0	3	0	0	3	3	5	1	1	3	5	4	5	3	1	0	1	1	1	2	1	1	1	1	1	1	1	1	1	1	1	1	1	1	1	1	2	2	3	3
2	11	2	6	5	2	0	0	0	6	0	2	1	1	5	5	5	1	1	2	4	1	5	2	1	1	1	1	1	1	1	1	1	3	1	1	1	1	1	1	1	1	1	1	1	1	5	3	4	2
1	11	2	6	5	2	0	0	0	6	0	3	1	1	5	5	5	1	1	5	5	1	5	3	1	1	1	1	1	1	1	1	1	1	1	1	1	1	1	1	1	1	1	1	1	1	5	1	1	1
1	11	2	6	5	2	1	1	0	6	0	1	0	0	3	3	3	1	2	3	3	1	1	3	1	1	5	3	3	1	1	1	1	5	1	2	1	1	3	2	1	1	1	2	1	1	4	5	5	4
1	11	2	6	5	2	1	1	0	6	0	2	0	0	2	4	2	1	2	1	2	1	2	1	1	1	5	1	1	1	1	1	1	1	1	1	1	1	1	1	1	1	1	1	1	1	5	5	5	5
1	11	2	6	5	2	0	1	0	6	0	2	0	1	5	5	5	1	1	2	3	1	4	2	1	0	5	1	1	1	1	1	1	2	1	1	1	1	1	4	1	1	1	1	1	1	4	4	3	4
1	11	2	6	5	2	0	0	0	6	0	1	1	1	3	5	5	1	1	5	3	1	5	2	1	0	1	1	1	3	1	1	1	5	1	2	1	1	2	2	1	1	1	1	1	1	3	2	2	2
2	11	2	6	5	2	0	0	1	6	0	3	1	0	5	5	5	1	3	3	3	1	2	3	1	0	5	1	1	5	5	1	1	5	1	5	1	1	5	1	1	1	1	1	1	1	5	1	1	5
1	11	2	6	5	2	1	0	0	6	0	1	0	1	5	5	5	1	1	3	2	1	1	2	1	0	3	1	2	2	1	1	2	5	2	4	1	1	2	5	1	2	1	1	1	1	4	4	4	5
2	11	2	6	5	2	1	1	0	6	0	2	1	1	3	4	5	1	2	3	4	1	1	3	1	1	1	1	1	1	1	1	1	1	1	1	1	1	1	1	1	1	1	1	1	1	5	5	5	4
1	11	2	6	5	2	1	1	0	6	0	4	1	1	4	4	5	1	1	5	5	1	2	5	1	1	4	1	1	1	1	1	1	4	1	4	1	1	4	1	1	1	1	1	1	1	2	2	2	2
1	11	2	6	5	2	0	0	0	6	0	1	1	1	4	4	1	1	3	2	2	1	1	2	1	1	1	1	1	1	1	1	1	5	1	5	5	1	5	1	1	1	1	1	1	1	5	5	5	5
2	11	2	6	5	2	0	0	1	6	0	2	0	1	4	4	5	1	1	2	2	1	5	2	1	1	1	1	1	1	1	1	2	3	3	3	3	1	3	4	1	1	1	1	1	3	3	3	3	4
1	11	2	6	5	2	0	0	0	6	0	2	1	1	3	5	5	1	1	5	5	1	5	5	1	1	1	1	1	1	1	1	1	1	1	1	1	1	1	1	1	1	1	1	1	1	1	1	1	1
2	11	2	6	5	2	0	0	0	6	0	1	1	1	5	5	5	1	1	5	5	1	2	2	1	1	5	1	1	1	1	1	1	1	1	1	1	1	1	1	1	1	1	1	1	1	4	5	5	4
2	11	2	6	5	2	1	1	1	6	0	3	0	1	5	5	5	1	1	4	3	1	5	4	2	0	2	1	1	1	1	1	1	3	1	1	1	1	1	1	1	1	1	1	1	1	5	4	2	4
1	11	2	6	5	2	0	1	0	6	0	1	0	1	4	4	5	1	2	3	4	1	2	2	1	0	1	1	1	5	1	1	1	1	1	1	1	1	1	1	1	1	1	1	1	1	1	5	5	1
1	11	2	6	5	2	1	1	0	6	0	1	0	1	5	5	5	5	2	1	1	1	4	1	1	0	1	1	1	1	1	1	1	1	1	4	1	1	1	1	1	1	1	1	1	1	5	5	5	5
1	11	2	6	5	2	0	0	0	6	0	2	0	1	5	5	5	1	1	3	3	1	1	3	1	1	1	1	1	1	1	1	1	2	1	1	1	1	1	1	1	1	1	1	1	1	4	4	4	5
2	11	2	6	5	2	0	0	0	6	0	1	1	1	4	4	1	1	1	3	2	1	5	2	1	0	1	1	1	3	1	1	1	1	1	1	1	1	3	1	1	1	1	1	1	1	5	5	5	5
2	11	2	6	5	2	0	0	0	6	0	3	1	1	4	4	5	1	1	4	4	1	5	4	1	0	3	1	1	1	1	1	1	1	1	1	1	1	1	1	1	1	1	1	1	1	1	1	1	1
2	11	2	6	5	2	0	0	0	6	0	2	1	1	2	5	5	1	1	3	3	1	2	3	1	1	1	1	1	1	1	1	1	1	1	1	1	1	1	1	1	1	1	1	1	1	5	5	5	5
2	11	2	6	5	2	0	0	0	6	0	2	0	1	4	4	5	1	1	4	5	1	5	5	1	1	3	1	1	1	1	1	1	1	1	1	1	1	1	1	1	1	1	1	1	1	3	1	1	1
2	11	2	6	5	2	0	0	1	6	0	3	1	1	5	5	5	1	1	3	4	1	5	3	1	0	1	1	1	1	1	1	1	1	1	1	1	1	1	1	1	1	1	1	1	1	3	1	2	4
2	11	2	6	5	2	1	1	0	5	0	1	0	1	5	5	1	1	2	1	2	1	1	1	1	0	1	1	1	1	1	1	1	5	1	5	1	1	5	1	1	2	1	1	1	1	4	4	4	4
2	11	2	6	5	2	0	0	0	6	0	3	1	1	4	4	1	1	1	3	3	1	5	3	1	0	1	1	1	1	1	1	1	1	1	1	1	1	1	1	1	1	1	1	1	1	3	3	3	3
1	11	2	6	5	2	1	1	0	6	0	1	0	1	5	5	5	1	2	1	1	3	1	1	1	0	1	1	1	1	1	1	1	1	1	4	1	1	1	1	1	1	1	1	1	1	5	5	5	5
2	11	2	6	5	2	0	1	0	6	0	3	1	1	5	2	1	1	1	4	3	1	5	3	1	1	1	1	1	1	1	1	1	1	1	1	1	1	1	1	1	1	1	1	1	1	5	1	4	3
2	11	2	6	5	2	0	0	1	6	0	2	1	1	5	5	5	1	1	3	3	1	2	3	1	0	1	1	1	1	1	1	1	1	1	1	1	1	1	1	1	1	1	1	1	1	3	3	3	4
2	11	2	6	5	2	1	1	0	6	0	1	1	1	5	5	5	1	2	1	1	1	4	1	1	1	1	1	1	1	1	2	1	3	1	1	1	1	1	3	1	1	1	1	1	1	5	5	5	5
2	11	2	6	5	2	0	0	0	6	0	2	1	1	4	4	5	1	1	4	2	1	5	2	1	0	2	1	1	4	1	5	1	4	2	2	1	1	2	2	2	2	2	2	2	2	4	4	2	4
2	11	2	6	5	2	1	1	0	6	0	1	1	1	5	5	5	1	2	1	1	1	4	1	1	1	1	1	1	1	1	1	1	2	1	1	1	1	1	3	1	1	1	1	1	1	5	5	5	5
2	11	2	6	5	2	0	0	0	6	0	1	1	1	5	5	5	1	1	1	1	1	5	5	1	1	1	1	1	1	1	1	1	3	1	5	1	1	1	1	1	1	1	1	1	1	1	5	5	5
1	11	2	6	5	2	0	1	0	6	0	1	0	1	4	3	3	1	2	2	3	2	1	2	1	0	1	1	1	1	1	1	1	1	1	4	1	1	1	1	1	1	1	1	1	1	4	4	4	4
1	11	2	6	5	2	1	1	0	6	0	1	0	1	5	5	5	1	2	1	1	3	1	1	5	0	2	1	1	1	1	1	1	1	1	4	1	1	1	1	1	1	1	1	1	1	4	4	5	5
1	11	2	6	5	2	0	0	0	6	0	1	0	1	5	5	1	1	2	1	2	1	1	2	1	1	3	1	1	1	1	1	1	4	1	3	1	1	1	1	1	1	1	3	1	1	4	4	5	5
2	11	2	6	5	2	0	0	0	6	0	2	1	1	5	5	5	1	1	2	3	1	5	3	1	1	1	1	1	1	1	1	1	1	1	1	1	1	1	1	1	1	1	1	1	1	5	5	5	5
1	11	2	6	5	2	0	0	0	6	0	2	1	1	5	5	5	1	2	3	3	1	2	3	1	1	1	1	1	1	1	1	1	1	1	1	1	1	1	1	1	1	1	1	1	1	5	5	5	5
1	11	2	6	5	2	0	0	0	6	0	2	1	1	5	5	5	1	1	1	1	1	2	1	1	1	1	1	1	1	1	1	1	1	1	1	1	1	1	1	1	1	1	1	1	1	5	5	5	5
1	11	2	6	5	2	0	0	0	6	0	1	0	1	5	5	5	1	1	1	3	1	1	1	1	0	1	1	1	1	1	1	1	1	1	4	1	1	1	1	1	1	1	1	1	1	4	3	3	3
2	11	2	6	5	2	0	0	1	6	0	2	1	1	4	4	5	1	1	5	3	1	5	3	1	0	2	1	1	1	1	1	1	2	2	2	1	1	1	2	2	2	2	2	2	1	4	4	4	4
2	11	2	6	5	2	0	1	1	3	0	1	1	1	1	1	1	1	2	1	3	1	5	2	1	0	2	2	1	1	3	2	3	4	2	3	2	3	2	3	3	2	2	3	2	2	4	3	3	4
2	11	2	6	5	2	0	1	1	6	0	2	1	1	3	3	3	4	1	4	3	4	3	4	3	0	2	3	2	2	3	3	2	3	3	3	3	3	4	3	3	3	2	4	2	3	3	4	3	3
2	11	2	6	5	2	0	0	0	6	0	1	1	0	4	4	4	1	1	4	3	3	4	3	1	1	5	1	1	2	1	1	2	5	1	3	1	1	1	4	1	2	1	1	1	2	3	4	4	4
2	11	2	6	5	2	1	1	0	5	0	2	1	1	4	4	3	1	1	2	2	1	2	2	1	0	1	1	1	3	1	1	1	3	2	3	1	1	3	3	2	3	1	1	1	1	4	4	3	4
2	11	2	6	5	2	0	0	0	6	0	1	1	1	5	5	5	1	1	3	3	1	2	2	1	1	5	1	1	2	1	1	2	1	1	5	1	1	1	2	1	2	1	1	1	1	3	3	2	3
2	11	2	6	5	2	0	0	0	6	0	2	1	1	4	4	5	1	1	2	2	1	2	2	1	0	3	1	1	1	1	1	1	2	1	3	1	1	4	2	1	2	1	1	1	1	3	3	3	5
2	11	2	6	5	2	0	0	0	6	0	2	1	1	4	4	5	1	1	2	2	1	5	2	1	0	2	1	1	1	1	1	1	2	1	3	1	1	3	1	1	1	1	1	1	1	3	3	3	5
1	11	2	6	5	2	1	1	0	6	0	2	1	1	5	5	5	1	2	2	2	1	2	2	1	0	1	1	1	1	1	1	1	4	1	4	1	1	1	3	1	1	1	1	1	1	4	5	4	5
2	11	2	6	5	2	0	0	0	6	0	2	1	1	5	3	5	1	1	3	5	1	5	3	1	1	5	1	1	1	1	1	1	5	1	1	1	1	1	1	1	1	1	1	1	1	4	3	3	2
1	11	2	6	5	2	0	0	0	6	0	3	0	1	5	5	5	1	1	2	2	4	5	2	1	1	2	1	2	1	1	2	1	4	1	4	1	1	2	4	1	1	1	1	1	1	5	5	3	5
2	11	2	6	5	2	1	1	1	6	0	1	1	1	4	2	5	1	2	2	1	1	4	2	1	0	1	1	1	1	1	2	1	1	1	5	1	1	2	1	1	2	1	1	1	1	5	5	5	5
1	11	2	6	5	2	0	0	0	6	0	2	0	1	5	5	5	1	1	2	2	4	5	2	1	1	2	1	1	1	1	1	1	3	1	4	1	1	1	4	1	1	1	1	1	1	5	5	1	5
2	11	2	6	5	2	1	1	0	6	0	1	1	1	4	2	5	1	2	2	4	1	1	2	1	1	1	1	1	1	1	1	1	1	1	1	1	1	1	1	1	1	1	1	1	1	4	4	4	5
2	11	2	6	5	2	0	0	0	6	0	1	1	0	4	4	5	2	1	3	3	1	2	2	1	0	1	1	1	1	1	1	1	5	1	1	1	1	1	1	1	1	1	2	1	1	5	5	5	5
1	11	2	6	5	2	0	0	0	6	0	1	1	1	5	5	5	1	3	1	2	1	1	1	1	1	1	1	1	1	1	1	1	5	5	5	1	1	5	1	1	1	1	1	1	1	5	5	5	4
1	11	2	6	5	2	0	0	1	6	0	1	1	1	5	5	5	1	2	2	2	1	1	1	1	0	4	1	1	1	1	1	1	5	1	5	1	1	2	1	1	1	1	1	1	1	4	4	4	4
1	11	2	6	5	2	0	0	0	6	0	2	0	1	5	5	5	1	2	3	3	1	5	2	1	0	1	1	3	2	1	1	1	5	2	4	1	1	2	2	2	1	1	1	1	2	4	4	3	4
1	11	2	6	5	2	0	0	0	6	0	1	1	1	5	5	5	1	3	1	1	1	1	1	1	1	1	1	1	1	1	1	1	3	1	5	1	1	5	1	1	1	1	1	1	1	5	5	5	5
2	11	2	6	5	2	0	0	0	6	0	1	1	0	5	5	5	1	1	2	2	1	1	2	1	0	1	1	1	1	1	1	1	2	1	5	1	1	4	1	1	5	1	1	1	1	4	4	4	4
2	11	2	6	5	2	0	0	0	6	0	2	0	1	5	5	5	1	2	3	3	3	5	3	1	0	1	1	3	1	2	1	2	3	2	2	2	1	3	2	2	2	2	1	1	1	2	3	3	4
1	11	2	6	5	2	0	0	0	6	0	1	1	1	5	5	5	1	2	1	1	1	1	1	1	0	1	1	1	1	1	1	1	3	1	1	1	1	1	1	1	1	1	1	1	1	5	5	5	5
1	11	2	6	5	2	0	0	1	6	1	3	1	1	5	5	5	1	1	5	5	4	5	5	2	0	4	2	2	1	2	2	2	2	2	2	2	2	2	2	2	2	2	2	2	2	4	4	4	4
2	11	2	6	5	2	0	0	0	6	0	2	1	1	2	1	4	1	1	2	2	4	5	2	1	1	5	1	1	1	1	1	1	4	5	3	1	1	3	1	1	1	1	1	1	1	4	4	4	4
2	11	2	6	5	2	0	0	0	6	0	3	1	1	3	3	5	1	1	3	3	1	5	3	1	0	2	1	1	1	1	1	1	1	1	1	1	1	3	2	1	1	1	1	1	1	3	3	3	5
1	11	2	6	5	2	0	1	0	6	0	1	1	1	5	4	5	1	2	1	1	1	2	1	1	1	5	5	5	5	5	5	5	5	5	5	5	5	5	5	5	5	5	5	5	5	1	1	5	5
2	11	2	6	5	2	1	1	1	6	0	1	0	1	5	5	5	1	3	1	1	1	1	1	1	1	1	1	1	1	1	1	1	1	1	3	3	5	1	1	1	2	1	1	1	1	5	5	5	5
2	11	2	6	5	2	0	0	1	6	0	2	0	1	5	5	5	1	1	2	3	1	5	3	1	0	1	1	1	1	1	1	1	1	1	1	1	1	1	1	1	1	1	1	1	1	4	4	4	4
1	11	2	6	5	2	1	1	0	3	0	1	0	1	5	4	3	1	2	2	2	2	2	2	1	0	1	1	1	1	1	1	1	5	1	5	1	1	5	1	5	1	1	1	1	1	5	4	4	5
2	11	2	6	5	2	0	0	0	6	0	1	0	1	5	5	5	1	2	2	2	1	1	2	1	1	1	1	1	2	1	1	1	4	1	1	1	1	1	1	1	1	3	1	1	1	4	4	4	4
1	11	2	6	5	2	0	1	0	6	1	1	1	0	5	5	5	1	1	3	2	1	5	4	1	1	1	1	1	1	1	1	1	5	1	3	1	1	3	1	1	1	1	1	1	1	5	5	5	5
1	11	2	6	5	2	1	0	0	6	0	1	0	1	5	5	5	1	1	2	1	1	1	1	1	0	1	1	1	3	1	1	1	1	1	5	1	1	5	1	1	1	1	1	1	1	5	5	5	5
1	11	2	6	5	2	1	0	0	6	0	1	0	1	5	5	5	1	1	1	1	1	1	1	1	1	1	1	1	2	1	1	1	1	1	5	1	1	1	1	1	1	1	1	1	1	5	5	5	5
1	11	2	6	5	2	0	0	0	6	0	2	1	1	5	5	5	1	1	2	3	1	1	1	1	1	1	1	1	1	1	1	1	1	1	1	1	1	1	1	1	1	1	1	1	1	5	5	5	5
1	11	2	6	5	2	0	0	0	6	0	2	1	0	5	5	1	1	1	5	4	1	2	5	1	0	5	1	1	1	1	1	1	5	1	1	1	1	1	5	1	1	1	1	1	1	4	2	2	2
1	11	2	6	5	2	0	1	0	6	0	1	0	1	5	5	1	1	2	4	4	1	2	3	1	1	1	2	1	2	1	1	1	4	1	4	1	1	1	1	1	1	3	1	1	1	3	4	2	5
2	11	2	6	5	2	0	0	1	6	0	1	0	0	1	1	5	1	1	5	3	4	5	4	1	0	1	2	1	1	1	1	1	4	1	5	1	1	3	4	1	1	1	1	1	1	3	4	2	5
2	11	2	6	5	2	0	0	0	6	0	2	1	1	4	4	5	1	2	2	3	1	5	3	1	0	1	1	2	1	1	2	2	4	1	3	1	1	3	2	1	3	1	1	1	1	4	3	3	3
2	11	2	6	5	2	0	0	0	6	0	2	1	1	4	4	1	1	1	3	4	1	2	4	1	1	5	1	1	1	1	1	1	1	1	2	2	2	2	2	2	2	2	2	2	2	2	2	4	4
1	11	2	6	5	2	0	1	0	6	0	2	1	1	5	5	5	1	2	2	2	1	2	3	1	1	1	1	1	3	1	1	1	1	1	1	1	1	1	1	1	1	1	1	1	1	5	5	5	5
2	11	2	6	5	2	1	1	0	6	0	1	0	1	5	5	5	1	2	2	2	1	1	2	1	0	1	1	1	1	1	1	1	3	1	1	1	1	1	1	1	2	1	1	1	3	4	4	4	4
2	11	2	6	5	2	1	1	1	6	0	1	0	1	5	5	5	1	2	1	1	1	1	1	1	0	1	1	1	1	1	1	1	1	1	5	1	1	1	1	1	1	1	1	1	1	5	5	5	5
2	11	2	6	5	2	0	0	1	6	0	3	1	1	4	4	5	1	1	4	5	1	5	3	1	1	3	1	2	2	1	1	2	5	2	2	1	1	2	3	1	2	2	1	1	1	2	3	2	4
1	11	2	6	5	2	0	0	0	6	0	3	1	1	1	1	5	1	1	5	4	3	1	4	4	1	1	1	1	1	1	1	1	5	1	5	1	1	1	4	1	3	3	1	1	1	2	3	2	1
1	11	2	6	5	2	0	0	0	6	0	3	1	1	5	5	5	1	1	5	5	4	5	5	1	0	1	1	1	1	1	1	1	5	5	5	1	1	3	2	1	1	3	1	1	1	1	3	2	4
2	11	2	6	5	2	0	0	1	6	0	3	0	1	2	2	5	1	1	3	3	1	1	3	1	0	1	1	1	1	1	1	1	1	1	1	1	1	1	1	1	1	1	1	1	1	4	4	4	4
1	11	2	6	5	2	0	0	0	6	0	3	0	0	3	4	2	1	2	3	5	1	2	2	1	0	1	2	2	2	1	1	1	1	1	1	1	1	1	1	1	1	1	1	1	1	2	4	4	4
1	11	2	6	5	2	1	1	0	5	0	1	1	1	5	5	3	1	2	3	3	1	1	3	1	1	3	1	1	1	1	1	1	1	1	1	1	1	1	1	1	1	1	1	1	1	5	4	4	5
1	11	2	6	5	2	0	0	0	6	0	2	0	1	5	5	5	1	1	1	4	1	1	3	1	1	1	1	1	1	1	1	1	1	1	5	1	1	1	1	1	1	1	1	1	1	5	4	4	4
1	11	2	6	5	2	0	0	0	6	0	1	1	1	4	5	5	1	2	2	3	1	4	2	1	0	2	1	1	1	1	1	1	4	2	2	1	1	1	1	2	1	1	1	1	1	4	2	3	5
2	11	2	6	5	2	0	0	0	6	0	2	0	1	4	4	5	1	1	3	2	1	5	3	1	0	1	1	1	1	1	1	1	5	1	1	1	1	1	1	1	1	1	1	1	1	5	3	4	4
1	11	2	6	5	2	0	0	0	6	0	2	1	1	3	5	3	1	1	3	4	1	5	2	1	0	1	1	1	1	1	1	1	5	1	5	3	1	4	1	2	1	2	2	1	2	5	4	4	4
2	11	2	6	5	2	0	0	0	6	0	2	1	1	5	1	5	1	1	3	3	1	5	3	1	0	1	1	1	1	1	1	1	1	1	1	1	1	5	1	1	1	1	1	1	1	3	4	4	4
2	11	2	6	5	2	0	0	0	6	0	2	1	1	2	2	5	1	2	3	3	1	1	3	1	1	1	1	1	1	1	1	1	5	1	5	1	1	3	1	1	1	1	1	1	1	4	4	3	3
2	11	2	6	5	2	1	1	0	6	0	2	1	0	4	5	1	1	1	3	3	1	2	3	1	1	2	2	2	2	2	2	2	3	2	2	2	2	2	2	2	2	2	2	2	2	3	3	4	3
2	11	2	6	5	2	1	1	1	6	0	1	0	1	5	4	3	1	2	2	1	4	2	1	1	0	2	1	2	2	1	2	2	3	1	2	2	2	2	2	2	2	2	2	2	2	3	4	3	5
1	11	2	6	5	2	1	0	1	6	0	1	0	1	5	1	5	1	2	1	1	1	1	1	1	0	1	1	1	1	1	1	2	4	1	4	1	1	1	1	1	1	1	1	1	1	5	5	5	5
2	11	2	6	5	2	0	0	0	6	0	1	1	1	5	5	5	1	1	5	5	1	5	4	1	0	5	1	1	1	1	1	1	1	1	1	1	1	1	1	1	1	1	1	1	1	3	3	4	3
2	11	2	6	5	2	1	1	1	5	0	3	0	1	5	5	5	5	2	3	3	3	4	3	1	1	1	1	1	1	1	1	1	2	1	3	1	1	4	5	1	1	1	1	1	1	4	3	4	5
1	11	2	6	5	2	1	1	0	4	0	1	1	1	5	4	5	1	2	2	2	1	2	2	1	0	1	1	1	3	1	1	1	3	1	2	1	1	1	1	1	1	1	1	1	1	5	5	5	5
1	11	2	6	5	2	0	0	0	6	0	1	1	1	4	5	5	1	2	2	3	1	2	1	1	1	1	1	1	1	1	1	1	5	1	5	1	1	1	1	1	1	1	1	1	1	4	5	4	5
1	11	2	6	5	2	0	0	0	6	0	3	0	0	5	5	5	1	2	3	2	1	5	2	1	0	1	1	2	1	1	2	3	5	4	5	4	2	1	3	3	3	2	1	1	2	4	5	4	3
1	11	2	6	5	2	0	1	0	6	0	2	1	0	5	5	5	1	1	3	5	1	5	1	1	1	1	1	1	1	1	1	1	5	1	4	1	1	1	1	1	1	1	1	1	1	4	5	5	5
1	11	2	6	5	2	1	1	1	5	0	2	1	1	4	4	5	1	2	3	3	1	2	3	1	0	3	2	2	3	2	2	1	3	2	4	1	1	3	3	2	3	2	2	1	2	4	4	4	4
1	11	2	6	5	2	0	0	0	6	1	1	1	1	5	1	1	1	2	1	1	1	1	1	1	1	1	1	1	1	1	1	1	1	1	1	1	1	1	1	1	1	1	1	1	1	5	5	5	5
1	11	2	6	5	2	0	1	0	6	0	1	1	1	5	5	5	1	1	1	1	1	5	1	1	1	1	1	1	1	1	1	1	1	1	1	1	1	1	1	1	1	1	1	1	1	5	5	5	5
1	11	2	6	5	2	1	1	0	6	0	3	1	1	5	5	5	1	1	2	2	1	5	2	2	1	5	1	1	1	1	1	1	1	1	1	1	1	1	1	1	1	1	1	1	1	5	5	5	5
1	11	2	6	5	2	0	1	0	6	0	1	1	1	5	5	5	1	1	1	1	1	2	1	1	1	1	1	1	1	1	1	1	1	1	1	1	1	1	1	1	1	1	1	1	1	5	5	5	5
1	11	2	6	5	2	0	1	0	6	0	1	1	1	5	5	5	1	2	1	1	1	1	1	1	1	1	1	1	1	1	1	1	1	1	1	1	1	1	1	1	1	1	1	1	1	5	5	5	5
1	11	2	6	5	2	1	1	0	5	0	3	1	0	5	5	5	1	2	3	5	1	2	3	1	0	2	1	1	2	1	1	1	1	1	1	1	1	2	1	1	1	1	1	1	1	3	3	3	3
1	11	2	6	5	2	0	0	0	6	0	2	0	1	5	5	5	1	1	2	2	4	5	2	1	1	1	1	1	1	1	1	1	1	1	1	1	1	1	1	1	1	1	1	1	1	1	1	1	1
2	11	2	6	5	2	0	0	0	6	0	2	0	1	3	3	4	2	2	3	3	3	1	3	1	0	2	2	2	2	2	2	2	3	1	4	2	2	3	4	2	2	2	1	1	2	3	4	3	4
1	11	2	6	5	2	0	0	1	6	0	3	1	1	5	5	5	1	1	4	5	1	5	3	1	0	1	1	1	1	1	1	1	1	1	1	1	1	1	1	1	1	1	1	1	1	1	3	1	1
2	11	2	6	5	2	0	1	0	6	0	1	1	1	5	5	5	1	1	4	4	4	5	4	1	1	1	1	1	1	1	1	1	5	1	5	1	1	1	1	1	1	1	1	1	1	1	1	1	1
2	11	2	6	5	2	0	0	0	6	0	4	1	1	4	4	5	1	1	5	5	1	5	5	1	1	1	1	1	1	1	1	1	5	1	5	1	1	1	1	1	1	1	1	1	1	1	1	1	1
2	11	2	6	5	2	0	0	0	6	0	4	0	1	4	4	5	1	1	5	5	1	2	5	1	1	1	1	1	1	1	1	1	5	1	5	1	1	1	1	1	1	1	1	1	1	1	1	1	1
1	11	2	6	5	2	0	0	0	6	0	2	1	0	5	5	5	1	2	2	2	1	1	2	1	0	1	1	2	1	1	1	1	3	1	3	1	1	1	2	1	1	1	1	1	1	4	4	3	5
1	11	2	6	5	2	0	1	1	6	0	1	0	1	5	5	5	1	3	2	2	1	2	1	1	0	1	1	1	2	1	1	1	5	1	2	1	1	4	3	1	2	1	1	1	1	5	5	5	5
1	11	2	6	5	2	0	0	0	6	0	4	1	1	4	4	5	1	1	5	5	4	5	5	1	1	3	1	1	1	1	1	1	2	2	2	2	2	2	2	2	2	2	2	2	2	1	1	1	3
1	12	1	6	6	2	1	1	0	6	0	3	1	1	3	2	1	3	3	4	4	3	4	2	2	1	1	1	1	1	1	1	1	1	1	1	1	1	1	1	1	1	1	1	1	1	5	5	5	5
2	12	1	6	5	2	1	1	1	3	0	2	0	1	4	4	5	1	2	3	3	1	1	3	1	1	1	1	1	1	1	1	1	1	1	1	1	1	1	1	1	1	1	1	1	1	3	4	4	4
2	11	1	6	5	2	0	0	0	6	0	2	0	1	5	5	5	1	2	3	3	1	1	2	1	0	1	1	1	3	1	1	1	2	1	3	1	1	2	2	1	1	1	1	1	1	4	4	4	4
2	11	1	6	5	2	0	1	1	6	0	2	1	1	5	5	1	1	2	3	2	3	4	3	1	1	1	2	1	1	1	1	1	5	1	3	1	1	3	2	1	3	1	1	1	1	4	4	4	4
1	11	1	6	5	2	0	0	0	6	0	1	1	1	5	5	5	1	1	1	1	1	2	1	1	0	1	1	1	1	1	1	1	2	1	1	1	1	1	2	1	1	1	1	1	1	5	5	5	5
1	11	1	6	5	2	0	0	1	5	0	1	0	1	1	1	5	1	2	2	3	1	1	1	1	0	2	1	1	1	1	1	1	1	1	3	1	1	3	1	2	1	1	1	1	1	5	4	5	5
1	12	2	4	6	2	1	1	0	6	0	1	1	1	5	5	5	1	1	1	1	1	5	1	1	1	5	1	1	1	1	1	1	2	1	1	1	1	1	1	1	1	1	1	1	1	5	4	4	4
2	12	2	4	6	2	0	0	1	6	0	1	1	1	3	5	5	1	1	3	3	3	4	3	2	0	1	1	1	3	1	1	1	3	1	3	1	1	3	1	1	1	1	1	1	1	4	3	3	3
1	12	2	4	6	2	0	1	0	6	0	2	1	1	4	4	5	1	2	2	2	1	2	2	1	0	5	1	1	1	1	1	1	2	1	1	1	1	2	2	1	2	1	1	1	1	4	4	4	4
2	11	2	4	5	2	0	1	0	6	0	3	1	1	2	2	5	1	1	4	3	4	5	4	2	0	3	2	1	2	1	1	1	2	1	4	1	1	3	2	1	1	1	1	1	1	2	2	1	4
1	11	2	4	5	2	0	1	0	1	0	2	1	1	4	4	5	1	2	3	3	1	2	2	1	1	3	2	2	1	1	2	3	4	2	2	1	1	1	1	1	2	2	1	1	1	3	3	3	4
1	11	2	4	5	1	1	1	1	1	1	1	1	1	1	1	1	1	1	1	1	1	1	1	1	1	3	3	3	3	3	3	3	3	3	3	3	3	3	3	3	3	3	3	3	3	3	3	3	3
1	11	2	4	5	1	1	1	1	6	0	1	0	1	1	1	3	1	2	3	3	1	1	1	1	0	1	2	2	1	1	1	1	5	2	3	1	2	3	3	1	1	1	1	1	1	4	5	5	5
1	13	2	4	5	2	1	1	0	6	0	3	0	1	4	5	5	1	2	3	3	1	1	3	1	0	5	1	1	1	1	1	1	5	1	4	1	1	1	1	1	1	1	1	1	1	3	3	4	4
1	13	2	4	5	2	0	0	0	6	0	2	1	1	4	5	5	1	3	3	3	3	4	2	1	0	4	2	3	3	2	2	2	3	2	2	2	2	2	3	2	2	2	2	2	2	3	2	2	3
1	13	2	4	5	2	0	1	0	6	0	2	0	1	4	4	5	1	2	3	3	2	3	3	1	1	3	2	1	1	2	1	1	1	1	2	1	1	2	2	1	1	1	1	1	1	3	3	3	4
2	13	2	4	5	2	0	0	0	6	0	2	1	0	4	3	1	1	1	5	5	1	2	2	2	1	1	1	1	1	1	1	1	4	1	1	1	1	1	4	1	1	1	1	1	1	2	2	2	4
2	13	2	4	5	2	0	1	0	6	0	1	0	1	5	5	5	1	3	2	3	1	1	1	1	0	4	2	2	2	2	2	2	4	2	2	2	2	2	2	2	2	2	2	2	2	4	4	4	4
2	13	2	4	5	2	0	0	0	6	0	2	1	1	3	3	1	1	3	5	5	1	5	5	1	0	1	1	3	3	1	1	1	5	1	3	1	1	1	1	1	1	1	1	1	1	3	3	3	3
2	12	2	4	6	2	0	0	0	6	0	4	1	1	4	4	5	1	1	4	4	1	5	3	1	0	3	1	1	2	1	1	1	1	1	3	1	1	1	2	2	2	2	1	1	1	3	2	2	2
2	12	2	4	6	2	0	0	1	6	0	3	1	1	5	5	5	1	1	4	4	1	5	4	1	0	1	1	1	1	1	1	1	1	1	1	1	1	1	1	1	1	1	1	1	1	3	2	2	2
1	12	2	4	6	2	0	1	0	6	0	3	0	1	2	2	4	1	2	3	3	1	2	3	1	0	3	1	1	1	1	1	1	3	1	1	1	1	3	1	1	1	1	1	1	1	1	1	1	1
1	12	2	4	6	2	1	1	0	6	0	3	0	1	3	3	3	1	2	3	3	1	1	3	1	0	1	2	2	2	1	2	1	4	1	1	2	1	1	2	1	2	2	2	2	1	3	4	3	4
1	12	2	4	6	2	0	1	0	6	0	2	1	1	3	4	5	1	2	3	3	1	1	3	1	1	1	1	1	1	1	1	1	1	1	1	1	1	1	1	1	1	1	1	1	1	2	2	2	2
1	12	2	4	6	2	0	1	0	6	0	2	0	1	3	5	5	1	1	3	5	1	5	5	1	0	5	1	1	1	1	1	1	1	1	1	1	1	1	1	1	1	1	1	1	1	1	1	5	1
1	12	2	4	6	2	0	0	0	6	0	1	0	0	5	5	5	1	2	1	4	1	2	2	3	1	1	1	1	1	1	1	1	1	1	5	1	1	1	1	1	1	1	1	1	1	1	1	1	1
2	12	2	4	6	2	0	0	0	6	0	3	1	1	5	4	5	1	1	5	5	1	2	4	1	0	1	1	1	1	1	1	1	1	1	1	1	1	1	1	1	1	1	1	1	1	1	1	1	1
1	12	2	4	6	2	0	1	0	6	0	2	0	1	3	4	5	2	2	4	3	3	2	3	1	0	1	2	2	2	2	1	2	4	2	4	2	2	4	4	2	4	2	2	2	1	5	4	4	4
1	12	2	4	6	2	0	1	0	6	0	3	1	1	4	4	5	1	2	3	5	1	2	3	1	0	1	1	1	1	1	1	1	1	1	1	1	1	1	1	1	1	1	1	1	1	3	2	3	3
1	12	2	4	6	2	0	1	1	6	0	2	1	1	5	5	5	1	1	3	5	1	5	3	2	0	5	1	1	5	1	1	1	1	1	1	1	1	1	1	1	1	1	1	1	1	5	1	1	1
2	12	2	4	6	2	0	0	0	6	0	1	1	0	1	1	3	1	1	5	5	1	5	3	1	0	1	1	1	5	1	1	1	3	1	3	1	1	1	3	1	4	1	1	1	1	5	5	1	5
2	12	2	4	6	2	0	0	0	6	0	3	1	1	5	5	5	1	1	5	3	1	5	3	1	0	5	3	2	5	1	1	1	3	1	1	1	1	1	1	1	1	1	1	1	1	2	4	2	4
2	12	2	4	6	2	0	0	0	6	0	3	1	1	5	4	1	1	1	3	4	1	5	3	1	0	5	2	1	1	1	1	1	3	1	1	1	1	1	1	1	1	1	1	1	1	3	2	2	2
2	12	2	4	6	2	0	1	0	6	0	3	1	1	3	3	3	1	2	3	3	1	1	3	1	0	2	2	2	2	2	2	2	2	2	2	2	2	2	2	2	2	2	2	2	2	3	3	3	3
2	12	2	4	6	2	0	0	0	6	0	2	1	1	2	2	2	1	1	4	4	1	5	5	2	1	3	2	2	2	1	1	2	2	2	2	1	1	1	2	1	2	2	1	1	1	3	2	2	2
2	12	2	4	6	2	1	1	1	6	0	1	0	0	3	4	5	1	3	3	2	1	1	1	1	0	5	1	1	1	1	1	1	5	1	1	1	1	1	1	1	1	1	1	1	1	5	5	5	5
2	12	2	4	6	2	0	1	0	6	0	3	1	1	5	5	5	1	1	3	4	1	2	3	1	0	2	2	2	4	2	2	1	2	2	3	1	1	2	3	2	2	2	2	1	2	3	3	3	4
1	12	2	4	6	2	0	0	1	6	0	2	0	0	4	4	5	1	2	3	3	1	2	2	1	0	1	1	1	1	1	1	1	5	1	2	1	1	1	2	1	1	1	1	1	1	2	4	4	5
2	12	2	4	6	2	0	0	0	6	0	1	0	1	3	2	5	1	1	4	5	1	5	3	1	1	3	1	1	1	1	1	1	4	1	1	1	1	1	1	1	1	1	1	1	1	3	3	3	2
2	12	2	4	6	2	0	1	0	6	0	2	1	1	4	5	5	1	1	4	5	1	2	3	1	0	1	1	1	1	1	1	1	4	1	2	1	1	1	2	1	2	1	1	1	2	2	2	2	1
1	12	2	4	6	2	1	1	0	3	0	2	0	1	5	5	5	1	2	3	3	1	2	3	1	1	1	1	1	1	1	1	1	1	1	4	1	1	1	4	1	1	1	1	1	1	3	3	3	4
1	12	2	4	6	2	0	1	0	6	0	2	0	1	5	5	5	1	2	3	4	1	2	2	1	1	3	1	1	4	1	1	1	5	1	3	1	1	1	1	1	1	1	1	1	1	3	2	2	2
1	12	2	4	6	2	1	1	0	3	0	1	0	0	3	3	4	1	2	4	3	3	1	4	3	0	4	4	1	3	4	4	4	3	2	5	1	2	2	1	4	2	3	3	4	2	1	2	2	3
2	12	2	4	6	2	0	0	0	6	0	2	1	0	5	1	5	1	1	5	5	4	5	3	1	0	5	1	1	1	1	1	1	5	1	1	1	1	1	1	1	1	1	1	1	1	1	5	5	5
1	12	2	4	6	2	0	0	0	6	0	1	0	1	4	4	1	1	2	1	1	2	3	1	1	1	1	1	1	1	1	1	1	5	1	1	1	1	1	1	1	1	1	1	1	1	4	5	5	5
2	12	2	4	6	2	0	0	0	6	0	1	1	1	4	4	5	1	2	3	3	1	2	2	1	0	2	2	2	2	2	1	1	2	2	2	1	1	2	1	1	2	1	1	1	1	4	4	4	4
2	12	2	4	6	2	0	0	0	6	0	2	0	0	3	4	5	1	3	3	5	1	5	4	1	0	2	2	1	1	1	2	2	5	1	1	1	1	1	2	1	2	1	1	1	2	3	3	2	2
1	12	2	4	6	2	1	0	0	6	0	1	0	1	4	4	4	1	2	2	3	1	4	2	1	0	1	1	1	1	1	1	1	1	1	1	1	1	1	3	1	1	1	1	1	1	3	4	3	4
2	12	2	4	6	2	0	0	0	6	0	4	1	1	5	5	5	1	1	5	5	1	5	4	1	0	1	1	1	1	1	1	1	1	1	1	1	1	1	1	1	1	1	1	1	1	2	2	1	1
1	12	2	4	6	2	0	0	0	6	0	1	1	1	5	5	5	1	1	5	5	1	5	3	1	0	1	1	1	1	1	1	1	1	1	1	1	1	1	1	1	1	1	1	1	1	1	1	1	1
2	12	2	4	6	2	1	1	0	6	0	1	0	1	3	2	5	1	2	2	3	1	2	2	1	1	1	1	1	1	1	1	1	3	1	4	1	1	1	1	2	1	1	1	1	1	4	4	4	4
2	12	2	4	6	2	0	0	1	6	0	2	1	1	5	4	5	1	1	4	3	1	5	3	1	0	2	1	1	1	1	1	1	1	1	1	1	1	1	1	1	1	1	1	1	1	4	4	3	4
2	12	2	4	6	2	0	1	0	5	0	2	0	1	1	2	5	1	2	2	2	1	1	1	1	1	1	1	1	1	1	1	1	1	1	3	1	1	1	1	1	1	1	1	1	1	4	4	4	5
2	12	2	4	6	2	0	1	0	6	0	1	0	1	4	5	1	1	2	2	2	1	2	1	1	0	3	1	3	1	1	1	1	5	1	1	1	1	3	3	1	2	1	1	1	1	4	4	4	4
1	12	2	4	6	2	0	0	1	6	0	1	1	1	5	5	5	1	1	5	5	3	5	2	1	1	5	1	1	1	1	1	1	1	1	1	1	1	1	1	1	1	1	1	1	1	5	5	5	5
1	12	2	4	6	2	0	0	0	6	0	4	0	1	4	4	5	1	1	4	4	1	2	5	1	1	5	1	1	1	1	1	1	1	1	1	1	1	1	1	1	1	1	1	1	1	2	2	2	2
2	12	2	4	6	2	0	0	0	6	0	2	1	1	3	4	4	1	1	5	5	4	5	5	1	1	4	1	1	1	1	1	1	1	1	1	1	1	1	1	1	1	1	1	1	1	1	1	1	1
2	12	2	4	6	2	0	0	0	6	0	4	1	1	3	3	1	3	3	4	4	4	5	5	1	0	1	2	2	1	1	1	1	1	1	1	1	1	1	1	2	1	1	1	1	1	1	1	1	1
2	12	2	4	6	2	0	0	0	6	0	2	1	1	3	3	3	1	1	3	3	1	2	3	3	0	1	1	1	1	1	1	1	1	1	1	1	1	1	1	1	1	1	1	1	1	1	1	1	1
2	12	2	4	6	2	0	1	0	6	0	2	0	1	2	4	5	1	1	3	1	4	5	3	1	0	1	4	3	1	1	1	1	4	1	4	1	1	2	4	3	1	1	1	1	1	3	4	4	3
2	12	2	4	6	2	0	1	0	6	0	1	1	1	3	2	3	1	1	4	4	4	5	5	1	0	5	1	1	1	1	1	1	3	1	3	1	1	5	5	1	1	1	1	1	1	5	2	3	5
1	12	2	4	6	2	0	0	1	5	0	2	1	1	3	3	1	1	1	5	5	1	5	3	1	0	4	5	4	2	1	1	2	1	2	3	2	1	1	1	2	2	2	2	2	2	1	3	2	2
1	12	2	4	6	2	0	0	0	5	0	2	0	1	4	5	4	1	2	3	2	1	1	2	1	0	2	3	2	2	1	1	1	3	2	5	2	2	3	2	2	3	2	2	1	2	4	4	4	4
1	12	2	4	6	2	0	1	0	4	0	1	0	1	5	4	5	1	1	3	3	1	2	4	1	1	1	1	1	1	1	1	1	1	1	1	1	1	5	5	1	1	1	1	1	1	3	3	3	3
1	12	2	4	6	2	0	0	0	6	0	1	1	1	4	2	5	1	2	3	2	1	2	2	1	1	2	2	2	2	2	2	2	4	2	4	2	2	2	2	2	3	2	2	2	5	4	3	2	4
1	12	2	4	6	2	0	0	0	6	0	2	1	1	5	5	5	1	1	3	4	1	5	3	1	0	2	2	2	2	1	2	1	3	2	3	1	1	1	3	2	1	1	1	1	2	4	3	4	4
1	12	2	4	6	2	0	0	0	6	0	2	1	1	5	5	5	1	2	2	3	1	2	2	5	1	2	1	1	1	1	1	1	1	1	1	1	1	1	1	1	1	1	1	1	1	5	5	5	5
1	12	2	4	6	2	0	0	0	6	0	4	1	1	5	4	5	1	1	4	5	1	5	2	1	0	1	1	1	3	1	2	1	4	1	3	1	1	1	3	1	2	1	1	1	1	4	4	4	3
1	12	2	4	6	2	0	0	1	6	0	3	1	1	5	4	5	1	1	3	4	1	1	3	1	1	5	1	1	1	1	1	1	3	1	4	1	2	4	2	1	1	1	1	1	1	3	3	3	2
1	12	2	4	6	2	0	0	0	6	0	2	1	1	4	4	5	1	1	3	4	1	5	3	1	0	2	2	2	2	2	2	2	3	2	3	1	2	2	3	2	2	2	1	1	2	4	3	3	4
1	12	2	4	6	2	1	1	0	3	0	2	1	1	5	5	5	1	2	3	2	1	2	2	1	0	1	1	2	1	1	2	2	1	2	4	1	1	1	2	1	1	1	2	1	1	3	4	4	4
2	12	2	4	6	2	0	0	0	6	0	2	1	1	3	5	5	1	2	3	3	1	2	4	1	0	3	1	1	1	1	1	2	3	1	2	1	1	4	2	2	2	2	1	1	1	3	4	4	4
2	12	2	4	6	2	1	1	0	6	0	2	0	1	4	4	5	1	2	2	2	1	2	2	1	0	1	1	1	2	1	1	1	2	1	2	1	1	3	2	1	1	1	1	1	1	4	4	4	5
2	12	2	4	6	2	1	1	0	6	0	2	0	1	5	5	5	1	2	2	2	1	1	2	1	1	5	1	3	1	1	1	1	4	1	2	1	1	3	1	1	1	1	1	1	1	4	4	4	4
2	12	2	4	6	2	0	0	0	6	0	2	0	1	5	5	5	1	1	2	3	1	5	3	1	0	3	1	1	1	1	1	1	2	1	3	1	1	3	3	1	1	1	1	1	1	3	3	4	4
2	12	2	4	6	2	0	0	0	6	0	3	1	1	2	2	2	1	3	4	4	1	2	5	1	0	3	2	2	3	2	2	2	3	2	2	2	2	2	2	2	2	2	2	2	2	3	3	3	2
1	12	2	4	6	2	0	0	0	6	0	2	1	1	4	4	5	1	1	3	3	1	5	3	1	0	2	2	2	2	2	3	2	3	2	3	1	1	2	3	2	2	2	1	1	2	4	4	3	4
1	12	2	4	6	2	0	0	0	6	0	3	0	0	5	5	3	1	1	4	5	3	5	5	1	0	5	1	1	5	1	1	1	1	1	1	1	1	1	1	1	1	1	1	1	1	1	1	1	2
1	12	2	4	6	2	0	0	0	6	0	2	0	1	5	5	5	1	1	3	4	1	5	1	1	1	5	1	2	3	1	1	1	5	1	2	1	1	1	1	1	1	1	1	1	1	4	4	4	4
1	12	2	4	6	2	1	1	0	5	0	3	0	1	5	4	5	1	1	3	3	1	2	2	1	0	2	3	1	1	1	1	1	2	1	1	1	1	1	1	1	1	1	1	1	1	2	2	2	2
2	12	2	4	6	2	1	1	0	6	0	2	0	1	5	5	5	1	2	3	4	1	1	3	1	1	5	1	1	1	1	1	1	5	1	1	1	1	1	3	1	1	3	1	1	1	3	3	3	4
1	12	2	4	6	2	0	1	0	6	0	2	0	1	5	5	4	1	2	3	2	1	2	3	3	0	5	1	1	1	1	1	1	1	1	1	1	1	1	3	1	2	1	1	1	1	3	3	3	3
2	12	2	4	6	2	0	0	0	6	0	4	1	1	5	5	5	1	1	5	5	1	5	5	1	0	1	1	1	1	1	1	1	1	1	1	1	1	1	1	1	2	1	1	1	1	1	1	1	1
1	12	2	4	6	2	0	0	0	6	0	2	1	1	3	4	3	1	1	4	3	1	2	3	1	1	1	1	1	1	1	1	1	5	1	5	1	1	1	1	1	2	2	2	2	2	4	3	3	3
2	12	2	4	6	2	0	0	0	6	0	4	1	1	5	5	5	1	1	5	5	1	5	5	1	0	1	1	1	1	1	1	1	1	1	1	1	1	1	1	1	1	1	1	1	1	1	1	1	1
2	12	2	4	6	2	0	1	0	6	0	2	0	1	2	2	2	1	2	3	3	1	2	2	2	0	1	3	3	1	1	1	1	1	1	1	1	1	1	1	1	1	1	1	1	1	5	4	4	4
2	12	2	4	6	2	1	1	0	5	0	3	0	1	4	4	4	1	2	3	4	1	4	3	1	1	4	2	2	4	4	1	1	2	2	2	1	1	2	2	2	2	2	2	2	2	4	2	2	4
1	12	2	4	6	2	0	1	0	6	0	3	1	1	5	5	5	1	1	3	5	1	5	5	1	0	3	3	2	3	1	2	2	2	2	3	1	2	3	3	2	2	1	1	1	2	1	1	1	4
1	12	2	4	6	2	0	0	0	5	0	2	1	0	5	5	5	1	2	3	5	1	2	3	1	1	1	1	1	1	1	1	1	5	1	1	1	1	1	1	1	1	1	1	1	1	1	1	1	1
1	12	2	4	6	2	0	0	0	6	0	1	1	0	5	5	5	1	1	3	4	1	5	3	1	0	5	3	5	5	1	1	2	4	1	2	1	1	1	1	1	1	1	1	1	1	1	1	1	1
1	12	2	4	6	2	0	0	0	6	0	3	1	1	4	4	5	1	1	3	3	1	1	4	1	1	2	1	1	2	1	1	2	2	2	2	1	1	2	2	2	2	2	2	1	2	2	2	3	2
2	12	2	4	6	2	0	1	0	3	0	1	0	1	5	5	5	1	3	3	5	1	2	3	1	0	1	1	1	5	1	1	1	1	1	1	1	1	1	1	1	1	1	1	1	1	4	4	4	4
2	12	2	4	6	2	0	0	0	6	0	4	1	1	5	5	5	1	1	5	5	1	5	5	1	0	1	1	1	1	1	1	1	1	1	1	1	1	1	1	1	1	1	1	1	1	1	1	1	1
2	12	2	4	6	2	0	0	0	6	0	2	0	0	4	4	5	1	2	3	3	1	2	3	1	0	1	1	1	1	1	1	1	5	1	1	1	1	1	1	1	1	1	1	1	1	5	5	5	1
2	12	2	4	6	2	0	0	0	6	0	4	0	1	2	4	1	1	1	4	5	1	5	4	1	0	3	2	1	2	1	1	1	3	2	2	1	1	1	3	1	1	1	1	1	1	3	3	3	3
2	12	2	4	6	2	0	1	0	6	0	1	0	1	4	4	4	1	2	2	3	1	2	3	1	0	5	1	1	3	1	1	1	5	5	1	1	1	1	1	1	1	1	1	1	1	3	4	4	3
1	12	2	4	6	2	0	1	0	6	0	1	1	1	5	5	5	1	2	2	2	1	2	2	1	1	1	1	1	1	1	1	1	4	1	1	1	1	1	5	1	1	1	1	1	1	3	2	3	1
1	12	2	4	6	2	0	0	0	6	0	1	0	1	3	3	3	1	1	3	4	1	1	2	1	0	2	1	1	1	1	1	1	1	1	1	1	1	1	1	1	1	1	1	1	1	3	4	3	3
1	12	2	4	6	1	0	0	0	5	0	2	1	1	4	4	5	2	2	5	3	1	1	3	1	0	1	1	5	5	1	1	1	5	5	1	5	1	1	1	1	5	1	1	1	1	1	1	1	1
1	12	2	4	6	2	1	1	0	6	0	1	0	1	3	5	5	1	2	2	1	1	1	2	1	1	1	1	1	1	1	1	1	5	1	3	1	1	1	1	2	2	2	1	1	1	5	4	5	5
1	12	2	4	6	2	0	0	0	6	0	2	0	1	2	4	5	1	1	4	4	4	5	3	1	1	3	1	1	1	1	1	1	5	1	2	1	1	3	1	1	1	1	5	5	5	4	1	1	1
1	12	2	4	6	2	0	0	0	6	0	1	1	1	3	3	3	1	1	5	5	1	5	4	2	1	1	1	1	1	1	1	1	1	2	3	1	1	1	3	1	1	1	1	1	1	3	3	3	3
2	12	2	4	6	2	0	1	0	6	0	2	0	1	2	5	3	1	2	2	2	1	2	2	1	1	2	2	2	1	2	2	1	4	2	3	2	2	2	1	2	2	2	2	1	2	4	4	4	4
2	12	2	4	6	2	1	1	0	4	0	2	0	1	5	5	5	1	2	4	5	1	2	3	1	1	1	2	2	2	1	2	2	4	2	2	1	1	1	1	2	2	2	2	2	2	2	2	2	1
1	12	2	4	6	2	0	0	0	6	0	2	0	1	4	4	5	1	2	2	2	1	1	2	1	0	1	2	1	2	1	2	2	4	2	3	2	1	4	2	1	3	2	1	1	1	4	4	4	5
1	12	2	4	6	2	1	0	0	6	0	2	1	1	5	5	5	1	3	2	2	1	1	3	1	0	1	3	1	1	1	2	1	3	1	2	1	1	1	1	1	3	1	1	1	1	4	5	4	3
2	12	2	4	6	2	1	0	0	5	0	1	1	1	5	5	5	1	2	2	2	1	1	1	1	1	1	1	1	1	1	1	1	4	1	2	1	1	2	1	1	1	1	1	1	1	4	4	4	3
1	12	2	4	6	2	0	0	0	6	0	2	0	1	3	4	1	1	2	2	2	2	2	2	1	1	2	4	2	1	2	1	2	4	2	3	2	2	2	2	2	2	2	2	2	2	4	4	3	4
1	12	2	4	6	2	0	0	0	6	0	1	0	1	5	5	5	1	1	1	1	1	5	1	1	1	1	1	1	1	3	1	1	5	1	3	1	1	2	2	2	2	2	1	1	1	5	5	5	5
1	12	2	4	6	2	0	1	1	6	0	2	0	1	5	5	5	1	1	3	4	1	5	3	1	0	5	1	1	1	1	1	1	1	1	1	1	1	1	1	1	1	1	1	1	1	5	5	5	5
1	12	2	4	6	2	1	1	0	6	0	1	1	0	1	5	5	1	2	3	2	2	1	3	1	1	2	2	2	1	1	3	2	4	2	2	3	1	3	2	2	2	2	2	2	2	5	5	4	2
1	12	2	4	6	2	0	1	0	6	0	2	1	1	5	5	5	1	1	2	3	3	2	2	1	1	1	1	1	1	1	1	1	4	1	1	1	1	1	1	1	1	1	1	1	1	3	4	4	4
1	12	2	4	6	2	1	1	0	5	0	1	0	1	5	5	3	1	2	1	1	1	2	2	1	1	4	4	4	4	2	2	2	2	2	2	4	4	4	1	2	2	2	2	1	1	1	5	5	5
1	12	2	4	6	2	1	1	0	3	0	1	1	1	5	5	5	1	2	3	3	1	1	1	1	1	3	3	1	3	2	1	1	4	1	1	1	1	2	3	2	2	2	2	1	1	4	4	4	4
2	12	2	4	6	2	1	1	0	6	0	1	1	1	5	5	5	1	1	1	1	1	5	1	1	1	1	2	1	1	1	1	1	2	1	4	1	1	1	1	1	3	1	1	1	1	5	5	5	5
2	12	2	4	6	2	1	0	0	6	0	2	0	1	5	5	5	1	2	2	2	1	2	2	1	1	3	1	2	2	1	1	1	2	1	1	1	2	2	2	2	2	2	2	2	2	4	4	4	4
1	12	2	4	6	2	0	0	0	6	0	1	1	1	5	5	5	1	3	1	1	1	5	1	1	1	1	2	2	1	1	1	1	2	1	1	1	1	1	1	1	2	1	1	1	1	5	5	5	4
1	12	2	4	6	2	0	1	0	6	0	3	0	1	4	4	4	1	2	3	4	2	2	3	1	1	2	2	2	2	2	2	1	4	2	3	1	2	2	2	2	2	2	2	2	2	4	4	4	3
1	12	2	4	6	2	0	0	0	6	1	2	0	1	3	3	5	1	1	2	2	3	4	2	1	1	1	1	1	1	1	1	1	4	1	4	1	1	1	1	1	4	1	1	1	1	4	4	4	4
1	12	2	4	6	2	0	0	0	6	0	3	1	1	2	2	4	1	2	4	3	1	2	3	2	0	3	2	2	3	2	2	2	3	2	3	1	2	3	1	2	3	3	2	2	2	3	3	3	3
1	12	2	4	6	2	0	1	0	6	0	1	0	1	2	5	5	1	2	2	2	1	2	2	1	0	1	1	1	1	1	1	1	3	1	1	1	1	3	3	1	1	1	1	1	1	4	4	4	4
1	12	2	4	6	2	0	0	0	6	0	2	1	1	5	5	5	1	1	2	3	1	5	2	1	1	4	1	1	3	1	1	1	1	1	4	1	1	3	3	1	1	1	1	1	1	4	4	4	4
2	12	2	4	6	2	1	1	0	5	0	1	1	1	5	5	5	1	1	4	1	1	5	1	1	1	1	1	1	1	1	1	1	5	5	1	1	1	4	3	1	1	1	1	1	1	4	5	5	2
1	12	2	4	6	2	0	1	0	6	0	1	0	1	5	5	5	1	2	2	1	1	2	1	1	1	1	1	1	1	1	1	1	4	1	4	2	1	4	1	1	1	1	1	1	1	4	4	4	3
1	12	2	4	6	2	0	0	0	6	0	3	1	1	5	5	5	1	2	2	3	1	2	2	1	1	1	1	1	2	1	1	1	5	1	2	2	1	2	1	1	1	1	1	1	1	4	3	3	2
1	12	2	4	6	2	1	1	1	1	0	2	1	1	5	4	5	1	2	1	1	1	1	1	1	1	1	2	1	1	1	1	1	5	1	5	1	1	1	4	1	1	1	1	1	1	4	5	5	5
1	12	2	4	6	2	0	0	1	6	0	2	1	1	4	4	5	1	1	3	3	3	2	3	1	0	4	1	1	2	1	2	2	4	2	4	1	1	2	4	1	1	2	1	1	2	4	4	4	4
2	12	2	4	6	2	0	0	0	6	0	2	0	1	4	2	3	1	2	3	3	3	2	2	2	0	3	1	2	1	1	2	2	3	3	3	2	1	3	3	1	3	2	1	1	1	4	3	4	3
2	12	2	4	6	2	0	0	0	6	0	1	1	1	4	5	5	1	1	1	1	1	5	1	1	1	1	1	1	1	1	1	1	5	1	1	1	1	1	1	1	1	1	1	1	1	5	5	5	5
2	12	2	4	6	2	0	0	1	6	0	2	0	1	3	5	1	1	1	2	4	1	2	2	1	0	1	1	1	1	1	1	2	2	2	2	1	1	1	1	1	1	1	1	1	1	5	5	5	1
2	11	2	4	6	2	1	1	0	6	0	3	1	1	5	5	5	1	2	3	4	1	1	4	1	0	4	1	1	1	1	1	1	5	1	1	1	1	1	1	1	1	1	1	1	1	2	2	2	2
1	11	2	4	6	2	0	0	0	6	0	3	1	1	4	4	5	1	1	4	5	1	5	3	1	0	2	2	2	2	1	2	3	4	2	2	1	1	1	2	1	2	1	2	1	2	2	3	3	3
2	11	2	4	6	2	1	1	1	6	0	2	0	1	5	5	5	1	2	2	2	2	1	2	1	1	1	1	1	1	1	1	1	3	2	1	1	1	1	1	1	3	1	1	1	1	4	4	3	5
2	11	2	4	6	2	0	1	1	6	0	2	1	1	5	5	5	1	1	2	1	1	1	2	1	0	1	1	1	1	1	1	1	4	1	2	1	1	1	1	1	1	1	1	1	1	5	5	5	4
1	11	2	4	6	2	0	0	0	6	0	2	1	1	4	4	1	1	1	3	3	1	5	1	1	0	1	1	1	5	1	1	1	5	1	5	1	1	5	5	1	1	1	1	1	1	5	5	5	1
2	11	2	4	6	2	0	0	0	6	0	3	1	1	4	4	5	1	1	3	3	1	2	4	1	1	1	1	1	1	1	1	1	5	1	1	1	1	1	5	1	1	1	1	1	1	1	1	1	1
1	11	2	4	6	2	0	0	0	6	0	2	1	1	4	5	5	1	1	3	4	1	2	3	1	1	1	1	2	1	2	1	2	3	1	2	2	2	3	2	2	2	2	2	2	2	3	2	3	3
1	11	2	4	6	2	0	1	0	6	0	3	1	1	5	5	5	1	1	4	5	1	5	4	1	1	5	1	1	1	1	1	1	5	1	5	1	1	1	1	1	1	1	1	1	1	3	3	3	3
1	11	2	4	6	2	1	1	1	6	0	2	1	1	5	5	5	1	2	3	3	1	1	3	1	0	1	1	1	1	1	1	1	1	1	1	1	1	1	1	1	1	1	1	1	1	3	2	2	1
1	11	2	4	6	2	0	0	0	6	0	3	1	1	3	4	4	2	1	5	5	1	5	4	1	0	1	1	1	5	1	1	1	5	1	1	1	1	1	1	1	1	1	1	1	1	1	1	1	1
2	11	2	4	6	2	0	0	1	6	0	4	1	1	4	4	4	1	1	4	5	1	5	4	2	0	5	2	2	3	2	1	1	5	1	2	1	1	1	1	1	1	1	1	1	1	3	3	2	2
1	11	2	4	6	2	0	0	1	6	0	3	1	1	3	5	5	1	1	5	5	1	5	5	2	1	1	1	1	1	1	1	1	4	1	1	1	1	1	1	1	1	1	1	1	1	2	1	1	1
2	11	2	4	6	2	0	0	0	6	0	3	0	1	5	5	5	1	1	4	4	1	5	5	1	0	3	1	2	1	1	1	2	3	1	1	1	1	1	1	1	1	1	1	1	1	3	3	1	2
2	11	2	4	6	2	0	0	0	6	0	1	1	1	4	2	5	1	1	2	2	1	2	2	1	0	1	1	1	4	1	1	3	2	1	2	1	1	1	5	1	1	1	1	1	1	4	4	4	4
2	11	2	4	6	2	0	1	0	6	0	2	1	1	4	4	5	1	1	4	5	1	5	2	2	1	1	1	1	1	1	1	1	5	1	5	1	1	1	1	1	1	1	1	1	1	1	1	1	1
1	11	2	4	6	2	0	0	0	6	0	3	1	1	5	2	3	1	2	3	3	1	4	3	1	0	5	1	1	1	1	1	1	5	1	3	1	1	3	3	1	1	1	1	1	1	3	4	3	4
2	11	2	4	6	2	0	0	0	6	0	2	1	1	5	5	5	1	1	3	3	1	5	3	1	0	2	1	1	1	1	1	1	1	1	2	1	1	1	1	1	1	1	1	1	1	3	2	3	3
2	11	2	4	6	2	1	1	0	6	0	1	0	1	5	5	5	1	3	1	1	3	1	2	1	1	1	1	1	2	1	1	1	5	2	5	1	1	4	2	1	3	1	1	1	1	4	4	4	4
1	11	2	4	6	2	0	1	0	5	0	3	1	1	5	5	5	1	2	3	3	1	2	3	1	1	3	1	1	3	1	1	1	1	5	5	1	1	3	3	1	1	1	1	1	1	3	3	3	3
1	11	2	4	6	2	1	1	0	3	0	1	0	1	5	5	5	1	2	2	4	1	2	1	1	1	2	3	3	3	3	3	3	3	3	3	3	3	3	3	3	3	3	3	3	3	3	3	3	3
2	11	2	4	6	2	0	1	0	5	0	2	0	1	4	4	5	1	1	1	1	1	4	1	5	0	3	1	1	4	1	1	1	3	4	1	1	1	1	1	1	1	1	1	1	3	5	5	5	5
1	11	2	4	6	2	1	1	0	6	0	3	0	0	4	5	5	2	2	3	4	1	2	3	1	0	3	3	3	3	3	3	3	3	3	3	3	3	3	3	3	3	3	3	3	3	3	3	3	3
2	11	2	4	6	2	0	0	0	6	0	1	0	1	5	5	5	1	1	1	1	1	2	1	1	1	1	1	1	2	1	2	1	4	2	3	1	2	2	3	2	3	2	4	2	2	4	4	3	4
2	11	2	4	6	2	0	0	0	6	0	3	0	1	4	5	5	1	1	5	5	1	2	2	1	0	1	1	1	2	1	1	1	3	1	1	1	1	1	1	1	1	1	1	1	1	3	4	1	4
2	11	2	4	6	2	1	1	0	6	0	2	1	1	3	5	5	1	1	5	5	1	5	3	1	1	1	1	1	1	1	1	1	1	1	1	1	1	3	2	1	2	1	1	1	1	3	3	3	3
2	11	2	4	5	2	1	1	0	6	0	2	1	1	5	5	5	1	3	3	3	1	2	3	1	1	5	1	1	1	1	1	1	5	1	1	1	1	1	1	1	1	1	1	1	1	5	2	2	2
1	11	2	4	5	2	0	0	0	6	0	3	0	1	5	4	5	1	1	3	3	1	5	4	1	0	1	2	2	2	2	1	1	4	2	2	2	1	1	1	1	2	2	2	1	1	2	2	4	2
1	11	2	4	5	2	0	0	0	6	0	1	0	1	5	4	5	1	1	5	5	1	5	4	1	0	1	1	2	2	1	2	2	2	2	1	1	1	1	1	1	1	1	1	1	1	4	2	2	2
2	11	2	4	5	2	0	1	0	6	0	3	1	1	5	5	5	1	2	3	3	1	2	2	1	0	5	1	1	1	1	1	1	1	1	1	1	1	1	1	1	1	1	1	1	1	4	4	4	4
1	11	2	4	5	2	0	0	0	6	0	1	1	0	5	5	5	1	1	1	1	1	2	1	2	0	1	1	1	1	1	1	1	1	1	1	1	1	1	1	1	1	1	1	1	1	5	5	5	5
2	11	2	4	5	2	0	0	0	6	0	3	0	1	4	4	3	1	1	4	4	1	2	3	1	0	4	1	1	1	1	1	1	4	1	1	1	1	1	1	1	1	1	2	1	1	2	2	3	3
1	11	2	4	5	2	0	1	0	6	0	3	1	1	5	5	5	1	1	4	5	1	2	4	1	0	1	1	1	1	1	1	1	1	1	4	1	1	1	1	1	1	1	1	1	1	3	1	1	2
1	11	2	4	5	2	0	0	0	6	1	3	1	1	3	4	1	2	1	5	5	1	5	5	1	0	1	1	1	1	1	1	1	3	1	1	1	1	1	1	1	1	1	1	1	1	5	5	5	5
1	11	2	4	5	2	0	1	0	6	0	2	0	1	4	4	5	1	1	5	5	1	2	5	2	0	1	1	1	1	1	1	1	1	1	1	1	1	1	1	1	1	1	1	1	1	5	5	5	5
2	11	2	4	5	2	0	1	0	6	0	2	1	1	2	2	5	1	1	3	4	1	5	3	1	1	1	1	2	1	1	2	1	2	1	1	1	1	1	1	1	1	2	1	1	1	3	3	2	3
1	11	2	4	5	2	0	0	0	6	0	3	1	1	4	5	5	1	1	3	3	1	5	3	1	0	1	1	1	1	1	1	1	1	1	1	1	1	1	1	1	1	1	1	1	1	1	1	1	1
2	11	2	4	5	2	0	0	0	6	0	3	1	1	4	5	5	1	1	3	3	2	5	4	2	0	3	1	1	3	1	1	1	3	1	1	1	1	1	1	1	1	1	1	1	1	4	3	3	3
2	11	2	4	5	2	0	0	0	6	0	4	1	0	3	3	3	1	1	4	4	1	2	4	1	0	1	1	1	1	1	1	1	1	1	1	1	1	1	1	1	1	1	1	1	1	3	3	3	3
1	11	2	4	5	2	0	0	0	6	0	4	0	0	3	5	3	1	1	5	5	1	5	3	1	0	1	1	1	5	1	1	1	1	1	1	1	1	1	1	1	1	1	1	1	1	5	1	1	1
1	11	2	4	5	2	0	0	1	6	0	3	0	1	3	4	1	1	1	5	5	1	5	5	1	0	5	1	1	1	1	1	1	1	1	5	1	1	1	5	1	1	1	1	1	1	1	1	1	1
1	11	2	4	5	1	0	1	0	6	0	1	1	1	2	4	3	1	1	2	3	1	1	3	1	0	3	1	2	2	1	1	1	2	2	3	1	1	1	2	2	2	2	2	2	1	4	4	4	4
1	11	2	4	5	2	0	0	0	6	0	1	1	1	5	5	1	1	1	3	3	2	2	2	1	0	1	1	1	4	1	1	2	4	1	2	2	2	2	4	2	2	2	2	2	2	4	4	2	4
1	11	2	4	5	2	1	1	0	3	0	4	1	0	4	4	4	3	1	4	4	4	5	3	2	1	3	3	3	3	3	3	3	3	3	3	2	2	2	2	2	2	2	2	2	2	2	2	2	2
1	11	2	4	5	2	0	0	0	6	1	1	1	1	5	5	5	1	1	3	3	1	1	2	1	0	1	1	1	3	1	1	1	3	1	1	1	1	1	1	1	1	1	1	1	1	5	5	5	5
2	11	2	4	5	2	0	1	0	6	0	2	0	1	5	5	5	1	2	3	3	1	1	2	1	0	1	1	1	1	1	1	1	1	1	1	1	1	1	1	1	1	1	1	1	1	3	3	3	3
2	11	2	4	5	2	1	1	0	6	0	1	0	1	5	5	1	1	3	3	1	1	2	1	5	1	2	1	1	2	1	2	2	4	1	1	1	1	1	1	1	1	1	1	1	1	5	5	5	2
2	11	2	4	5	2	0	1	0	6	0	3	0	1	4	4	5	1	2	3	3	3	4	3	1	1	1	1	1	1	1	1	1	3	1	1	1	1	1	2	1	2	1	1	1	1	3	3	3	3
1	11	2	4	5	2	0	1	0	6	0	3	0	0	5	4	5	1	1	3	4	1	5	3	1	0	1	3	1	3	1	1	2	2	1	2	1	1	2	3	1	1	1	1	1	1	3	3	2	2
1	11	2	4	5	2	0	0	0	6	0	2	1	1	4	4	5	1	1	3	4	1	2	3	1	0	5	1	1	1	1	1	1	1	1	5	1	1	1	1	1	1	1	1	1	1	3	3	3	3
1	11	2	4	5	2	1	1	0	6	0	2	0	1	5	5	5	1	2	3	4	1	1	3	1	0	1	1	1	1	1	1	1	5	1	1	1	1	1	1	1	1	1	1	1	1	3	2	3	3
1	11	2	4	5	2	0	1	1	6	0	1	1	1	5	5	5	1	1	3	5	1	5	4	1	1	1	1	1	5	1	1	1	1	1	1	1	1	1	1	1	1	1	1	1	1	3	3	3	3
1	11	2	4	5	2	1	0	0	6	0	2	0	0	4	2	2	2	2	3	3	1	2	1	1	0	2	2	2	5	2	2	2	5	2	2	1	2	3	4	1	3	2	2	1	3	3	4	3	4
1	11	2	4	5	2	0	1	0	6	0	2	1	1	5	5	5	1	1	5	4	1	5	3	1	0	1	3	2	1	1	1	1	3	1	4	1	2	3	4	1	1	1	1	1	1	2	3	2	3
1	11	2	4	5	2	0	1	0	6	0	1	1	1	4	4	5	1	2	5	3	3	4	1	1	0	1	1	1	1	1	2	2	5	2	2	1	2	2	2	2	3	2	3	2	2	3	3	4	4
1	11	2	4	5	2	1	1	0	5	0	3	1	0	3	4	5	2	2	3	4	1	2	3	1	0	2	1	1	4	2	1	1	2	2	2	2	1	1	3	2	2	2	2	2	2	2	3	3	4
1	11	2	4	5	2	1	1	0	6	0	3	0	1	5	5	5	1	2	3	4	1	2	3	1	0	1	1	1	1	1	1	1	5	1	1	1	1	1	1	1	1	1	1	1	1	3	2	3	3
1	11	2	4	5	2	0	0	0	6	0	2	0	1	4	4	5	2	1	3	4	1	5	3	1	0	1	1	1	1	1	1	1	5	1	5	1	1	1	1	1	1	1	1	1	1	1	1	1	1
2	11	2	4	5	2	1	1	0	6	0	3	0	0	3	4	5	1	2	4	4	1	2	4	1	1	2	2	2	2	2	2	1	3	2	2	1	1	3	2	1	2	2	2	2	2	2	2	2	2
2	11	2	4	5	2	1	1	0	6	0	3	0	1	4	4	5	1	2	3	3	1	2	3	1	1	2	4	2	3	2	1	1	4	2	4	1	1	5	2	3	3	1	1	1	1	4	5	2	5
2	11	2	4	5	2	1	0	0	6	0	2	1	1	3	3	3	1	1	3	2	1	2	3	1	1	3	2	1	3	1	1	1	5	1	1	1	3	3	3	3	3	3	3	3	3	3	3	3	3
1	11	2	4	5	2	0	1	0	6	0	2	1	1	4	4	2	1	1	4	5	1	5	3	1	0	5	1	1	5	1	1	1	5	1	1	1	1	3	4	1	1	1	1	1	1	1	2	2	2
2	11	2	4	5	2	1	1	0	2	0	1	0	1	5	5	5	1	2	2	4	1	2	2	1	1	1	1	1	1	1	1	1	5	1	2	1	1	3	3	1	1	1	1	1	1	2	3	3	2
1	11	2	4	5	2	1	1	0	6	0	3	1	1	3	3	5	1	2	4	3	1	1	2	1	0	1	3	1	3	1	1	1	3	1	1	1	1	1	1	1	1	1	1	1	1	4	3	3	3
2	11	2	4	5	2	0	0	0	6	0	1	0	1	5	4	1	1	2	3	3	1	2	3	2	0	1	1	1	1	1	1	1	1	1	1	1	1	1	1	1	1	1	1	1	1	3	2	2	2
1	11	2	4	5	2	0	0	0	6	0	2	1	1	4	5	5	1	2	2	2	1	1	2	1	1	1	1	2	1	1	2	2	2	2	4	1	1	1	1	2	2	2	1	1	2	4	4	4	3
2	11	2	4	5	2	0	0	1	4	0	2	0	1	2	4	2	1	1	1	1	2	3	2	2	1	5	1	1	1	1	5	1	1	1	1	5	1	5	5	1	1	1	1	1	1	1	1	5	1
1	11	2	4	5	2	0	0	0	6	0	3	1	1	4	4	5	1	2	3	3	1	2	3	1	0	4	1	1	1	1	1	1	5	1	1	1	1	1	1	1	1	1	1	1	1	3	3	3	4
1	11	2	4	5	2	0	0	0	6	0	4	1	1	4	4	1	1	2	3	3	1	4	3	1	1	3	1	1	3	1	1	1	2	1	2	1	1	1	3	1	1	1	1	1	1	4	4	3	3
2	11	2	4	5	2	1	1	1	6	0	3	0	1	5	5	5	1	1	2	2	1	2	2	1	1	3	2	2	1	1	1	1	4	1	2	1	1	3	2	1	1	2	1	1	2	5	4	4	4
1	11	2	4	5	2	0	0	0	6	0	2	1	1	5	5	5	1	1	2	3	4	5	2	1	0	1	1	1	1	1	1	1	3	1	1	1	1	1	1	1	3	1	1	1	1	4	3	4	4
2	11	2	4	5	2	0	1	0	6	0	2	0	1	5	5	5	1	1	2	4	4	2	3	1	0	4	1	2	3	4	1	2	4	1	1	1	1	2	2	1	2	2	1	1	1	3	4	2	4
1	11	2	4	5	2	0	1	0	6	0	2	1	1	3	5	4	1	2	3	3	1	2	2	2	1	2	1	1	1	1	1	1	4	1	3	1	1	3	4	1	1	1	1	1	1	3	4	4	4
1	11	2	4	5	2	0	0	0	6	0	3	0	1	3	4	5	1	2	2	3	2	2	3	1	1	1	1	1	5	1	1	1	5	5	1	1	1	1	5	1	1	1	1	1	1	1	1	1	1
2	11	2	4	5	2	0	1	0	6	0	2	0	1	2	4	5	1	1	2	3	3	2	2	1	0	2	3	2	1	1	2	1	3	2	3	2	1	3	3	2	3	2	2	2	2	3	3	3	3
2	11	2	4	5	2	0	0	0	3	0	1	0	0	4	3	3	3	1	3	3	3	1	3	3	0	3	2	2	2	2	2	2	2	2	3	2	2	2	2	2	2	2	3	2	3	4	3	4	4
1	11	2	4	5	2	0	0	0	6	0	1	1	1	4	4	2	1	1	3	4	1	2	4	1	0	5	2	2	2	1	1	1	4	2	2	2	2	2	2	2	3	2	2	2	2	3	3	3	3
2	11	2	4	5	2	0	0	0	5	0	1	1	1	5	5	5	1	1	3	3	1	2	1	1	0	1	1	1	1	1	1	1	1	1	4	1	1	1	1	1	1	1	1	1	1	5	5	5	3
2	11	2	4	5	2	0	1	0	6	0	2	1	1	4	3	1	1	3	1	5	1	1	2	1	1	1	1	5	1	1	1	1	5	1	1	1	1	1	1	1	1	1	1	1	1	5	1	5	1
2	11	2	4	5	2	0	0	0	6	0	2	0	1	5	3	1	1	2	3	3	1	2	3	2	1	1	2	2	2	1	1	1	2	2	3	1	1	2	1	1	2	1	1	1	1	3	3	3	3
1	11	2	4	5	2	1	1	0	6	0	2	0	1	4	4	3	1	2	3	3	1	2	2	1	1	2	2	2	3	2	1	2	4	2	4	1	1	2	2	2	4	2	1	1	2	4	4	4	4
2	11	2	4	5	2	0	0	0	6	0	4	1	1	5	5	5	1	1	2	1	1	2	1	1	1	1	1	1	5	1	1	5	5	1	5	1	1	1	1	1	5	1	1	1	1	5	5	5	5
2	11	2	4	5	2	1	1	0	4	0	4	1	1	5	5	3	4	2	4	4	4	5	5	5	0	1	1	1	2	1	1	3	3	3	3	3	3	3	3	3	3	3	3	3	2	3	3	3	3
1	11	2	4	5	2	1	1	0	6	0	2	1	1	5	5	5	1	2	3	3	1	1	3	1	0	1	3	2	3	2	2	2	2	1	4	2	1	2	1	1	2	2	2	2	1	3	3	3	3
2	11	2	4	5	2	1	1	0	5	0	3	0	1	2	2	5	1	1	5	5	1	2	4	1	0	1	1	1	1	1	1	1	1	1	1	1	1	1	1	1	1	1	1	1	1	1	1	1	1
2	11	2	4	5	2	0	0	0	6	0	3	1	1	5	5	5	1	1	3	3	1	2	4	1	1	1	1	1	5	1	1	1	1	1	1	1	1	1	1	1	1	1	1	1	1	3	3	4	2
1	11	2	4	5	2	0	0	0	6	0	2	1	1	4	5	5	1	1	4	3	3	5	4	1	0	3	1	1	1	1	1	1	3	2	2	1	1	3	1	1	2	2	1	1	1	3	3	3	2
2	11	2	4	5	2	0	1	0	5	0	3	0	1	3	5	5	3	2	3	4	2	5	4	2	0	2	1	1	1	1	1	1	2	1	3	1	1	3	1	1	1	1	1	1	1	5	5	5	5
1	11	2	4	5	2	0	0	1	6	0	1	1	1	3	5	1	1	1	3	1	1	5	1	1	0	1	3	2	2	1	1	1	3	1	5	1	1	2	2	1	3	2	1	1	2	5	4	4	4
2	11	2	4	5	2	0	0	0	6	0	1	1	1	5	4	5	1	1	5	5	1	2	3	1	1	1	2	2	2	1	2	2	3	2	3	1	1	2	1	1	2	2	1	1	1	4	4	3	3
1	11	2	4	5	2	0	0	0	6	0	2	1	1	3	3	5	1	2	3	3	1	2	3	1	0	1	1	1	4	1	1	1	4	1	1	1	1	1	1	1	1	1	1	1	1	4	4	3	4
1	11	2	4	5	2	0	1	1	6	0	3	1	1	5	4	5	1	2	3	3	1	2	3	1	0	1	1	1	1	1	1	1	3	1	1	1	1	3	4	1	1	1	1	1	1	3	3	3	3
2	11	2	4	5	2	0	1	0	6	0	2	0	1	3	3	5	1	1	3	4	1	2	4	1	0	4	2	2	3	2	2	2	4	3	3	2	2	3	3	2	3	2	2	2	2	3	3	3	4
1	11	2	4	5	2	1	1	0	5	0	3	0	0	4	4	5	1	2	4	4	1	2	4	1	0	3	2	1	4	2	2	2	2	2	2	2	2	2	3	2	2	2	2	2	2	3	3	3	4
1	11	2	4	5	2	0	0	0	6	0	3	1	0	5	5	2	1	1	3	5	1	2	3	1	0	1	5	1	5	1	1	1	5	1	1	1	1	1	1	1	1	1	1	1	1	5	1	1	1
1	11	2	4	5	2	1	1	0	6	0	2	1	1	5	5	2	1	2	2	2	1	1	2	1	0	3	1	1	1	1	1	1	1	1	1	1	1	1	1	1	1	1	1	1	1	3	3	3	2
2	11	2	4	5	2	0	0	0	6	0	2	1	1	5	5	5	1	2	4	5	3	2	3	1	1	3	1	1	3	1	1	2	3	2	3	1	1	4	3	2	3	2	1	1	2	3	4	2	4
1	11	2	4	5	2	1	1	0	6	0	3	0	0	4	4	2	1	2	3	3	1	2	3	1	0	1	1	1	1	2	1	1	1	1	1	1	1	1	1	1	1	1	1	1	2	3	2	3	4
1	11	2	4	5	2	0	0	0	6	0	4	1	1	4	4	1	1	1	4	4	1	5	4	2	0	5	1	1	5	1	1	1	5	1	1	1	1	1	1	1	1	1	2	1	1	3	2	2	2
2	11	2	4	5	2	0	0	0	6	0	2	0	0	4	5	4	1	3	1	1	1	2	1	4	0	5	1	1	1	1	1	4	2	4	2	2	4	2	2	2	2	2	2	2	2	4	4	4	4
2	11	2	4	5	2	1	1	0	6	0	1	1	1	4	3	5	1	2	3	3	1	2	3	1	0	4	1	1	1	1	1	1	3	1	1	1	1	1	1	1	1	1	1	1	1	5	5	3	3
1	11	2	4	5	2	0	0	0	6	0	2	0	1	4	4	5	1	1	2	2	1	1	2	1	1	2	2	1	2	1	1	2	5	2	2	1	1	3	1	2	3	1	1	1	1	3	3	3	4
2	11	2	4	5	2	0	0	0	6	0	3	1	1	5	5	5	1	1	3	3	2	5	3	1	1	3	1	1	1	1	1	1	3	4	3	1	1	3	3	1	1	1	1	1	1	3	3	3	3
2	11	2	4	5	2	0	0	0	6	0	3	0	1	4	4	5	1	1	5	5	4	5	5	1	0	1	1	1	1	1	1	1	5	1	5	1	1	2	4	4	2	2	1	2	4	2	2	2	2
1	11	2	4	5	2	0	1	0	6	0	3	1	1	4	5	5	1	1	4	3	1	5	4	1	0	3	1	1	5	1	1	1	1	1	4	1	1	3	3	1	1	1	1	1	1	3	3	2	2
1	11	2	4	5	2	1	0	0	6	0	2	0	1	5	5	5	1	1	2	3	1	1	2	1	1	1	1	1	1	1	1	1	5	1	3	1	1	2	1	1	1	1	1	1	1	3	4	4	4
2	11	2	4	5	2	0	1	0	6	0	1	1	1	5	5	5	1	1	2	1	3	5	1	1	1	1	1	1	1	1	1	1	1	1	1	1	1	1	1	1	1	1	1	1	1	5	5	5	5
2	11	2	4	5	2	0	1	0	6	0	2	1	1	5	5	5	1	1	2	2	1	5	1	1	0	1	1	1	1	1	1	1	4	1	3	1	1	2	1	1	1	1	1	1	1	4	4	4	3
1	11	2	4	5	2	0	1	0	6	0	2	0	1	5	5	1	1	1	4	5	1	1	3	1	0	1	1	1	1	1	1	1	1	1	1	1	1	1	1	1	1	1	1	1	1	1	1	1	1
1	11	2	4	5	2	0	0	0	6	0	2	1	1	3	4	3	1	1	5	3	3	5	3	1	0	1	1	1	1	1	1	1	1	1	5	1	1	1	1	1	1	1	1	1	1	5	4	4	4
2	11	2	4	5	2	0	0	0	6	0	2	1	1	5	5	5	1	1	3	4	1	1	2	1	0	5	1	1	1	1	1	1	5	1	1	1	1	1	1	1	1	1	1	1	1	3	3	3	3
1	11	2	4	5	2	1	1	0	4	0	2	1	0	4	5	4	1	2	2	3	1	1	2	1	0	3	1	2	1	1	2	2	3	2	4	1	1	2	2	2	3	3	2	2	3	4	4	4	5
2	11	2	4	5	2	1	0	0	6	0	1	1	1	5	5	5	1	1	1	1	1	2	3	1	1	1	1	1	1	1	1	1	1	1	1	1	1	1	1	1	1	1	1	1	1	5	5	5	5
2	11	2	4	5	2	1	0	1	6	1	2	1	1	5	5	5	1	2	3	3	1	1	2	1	0	2	2	2	2	2	2	2	2	2	2	2	2	2	2	2	2	2	2	2	2	5	4	4	3
2	11	2	4	5	2	1	0	0	6	0	2	0	1	2	2	4	1	2	3	3	3	1	3	1	0	2	3	2	2	2	2	1	3	2	3	2	2	3	2	2	3	2	2	2	2	3	3	3	3
1	11	2	4	5	2	0	1	0	6	0	3	1	1	3	5	5	1	2	3	3	2	2	3	2	0	1	1	2	2	1	2	2	3	2	2	1	2	1	3	2	2	2	2	1	2	3	3	3	2
2	11	2	4	5	2	0	0	1	6	1	2	1	1	3	3	5	1	1	2	3	1	2	2	1	0	1	1	1	5	1	1	1	1	1	1	1	1	1	1	1	1	1	1	1	1	1	1	1	1
2	11	2	4	5	2	0	0	0	6	0	2	1	1	5	5	5	1	1	3	3	1	2	3	1	1	1	1	1	1	1	1	1	1	1	1	1	1	1	1	1	1	1	1	1	1	3	4	4	4
2	11	2	4	5	2	0	0	0	6	0	2	1	1	4	5	5	1	1	2	3	1	2	3	1	0	4	1	1	1	1	1	1	1	1	1	1	1	1	1	1	1	1	1	1	1	4	4	5	4
1	11	2	4	5	2	0	0	0	6	0	1	1	1	4	4	5	1	1	2	1	1	5	2	1	0	1	1	1	1	1	1	1	3	1	2	1	1	1	1	1	3	1	1	1	1	4	4	3	2
2	11	2	4	5	2	0	0	0	6	0	2	1	1	4	4	5	1	1	2	2	3	2	2	1	0	2	1	1	3	1	2	2	2	1	3	2	1	2	2	2	2	3	2	1	1	4	4	4	3
1	11	2	4	5	2	0	1	0	5	0	1	1	0	2	3	3	2	1	5	5	4	5	4	1	1	1	1	1	5	1	1	1	2	1	2	1	1	1	1	1	1	1	1	1	1	1	1	1	1
2	11	2	4	5	2	0	0	0	6	0	3	1	1	5	5	5	5	1	3	3	1	2	3	1	1	1	1	1	1	1	1	1	1	1	1	1	1	1	1	1	1	1	1	1	1	3	3	3	3
2	11	2	4	5	2	1	0	0	6	0	3	1	1	5	5	5	1	1	3	3	1	2	3	1	1	1	1	1	1	1	1	1	1	1	1	1	1	1	1	1	1	1	1	1	1	1	1	1	1
2	11	2	4	5	1	0	0	1	2	0	1	0	1	4	4	5	1	3	1	1	1	2	1	2	1	5	2	1	4	1	1	1	5	1	4	1	1	4	1	1	1	1	1	1	1	5	5	5	5
2	11	2	4	5	2	0	0	0	6	0	3	1	1	5	2	1	1	1	4	4	4	5	3	1	0	1	1	1	1	1	1	1	3	1	1	1	1	1	1	1	1	1	1	1	1	5	5	5	5
2	11	2	4	5	2	0	1	0	6	0	2	1	1	4	2	5	1	2	2	2	1	2	2	1	0	1	1	1	2	1	2	2	5	1	3	1	1	1	3	1	1	4	2	1	1	3	4	4	4
2	11	2	4	5	2	0	1	0	6	0	2	0	1	5	5	5	1	1	3	4	1	2	4	1	1	1	1	1	5	1	1	1	1	1	1	1	1	1	1	1	1	1	1	1	1	3	3	3	3
1	11	2	4	5	2	1	1	0	6	0	2	0	1	5	5	5	1	1	2	2	1	2	1	1	0	1	2	1	2	2	2	1	2	1	4	1	1	3	1	1	2	1	1	1	1	4	4	4	4
1	11	2	4	5	2	1	1	0	6	0	2	1	0	1	1	2	1	2	3	2	1	1	4	4	1	3	2	1	2	1	2	1	5	2	3	1	2	2	2	2	3	3	3	2	2	4	3	5	4
1	11	2	4	5	2	1	1	1	5	0	1	1	1	1	4	5	1	2	3	3	1	4	3	2	0	5	2	1	4	1	3	1	2	1	2	2	1	3	4	1	1	1	1	1	1	4	4	3	1
2	11	2	4	5	2	0	0	0	6	0	2	1	1	5	5	5	1	1	4	3	1	5	3	1	1	3	1	1	2	1	1	1	4	2	3	1	1	1	3	1	2	1	1	1	1	4	3	3	2
1	11	2	4	5	2	0	1	0	5	0	3	0	0	5	5	5	1	2	3	4	1	2	3	1	0	4	3	2	2	1	2	1	5	1	1	1	1	1	3	1	1	2	1	1	1	3	3	3	3
2	11	2	4	5	2	0	0	0	6	0	3	1	1	5	5	5	1	1	4	5	1	5	4	1	1	5	1	1	1	1	1	1	5	1	1	1	1	1	1	1	1	1	1	1	1	3	2	2	2
2	11	2	4	5	2	0	0	0	6	0	2	1	1	3	4	5	1	2	2	3	2	5	2	1	0	5	1	1	1	1	1	1	1	1	1	1	1	1	1	1	1	1	1	1	1	5	5	5	5
1	11	2	4	5	2	0	0	0	6	0	1	1	1	5	5	5	1	1	3	3	1	2	3	1	1	4	1	2	2	2	1	2	3	2	2	2	2	1	1	2	2	2	1	1	2	3	3	3	2
2	11	2	4	5	2	1	1	0	5	0	2	0	1	3	5	5	1	2	3	3	2	2	2	1	1	1	2	2	1	1	2	2	2	3	3	1	2	3	4	2	2	3	1	1	2	4	3	4	5
2	11	2	4	5	2	0	1	0	5	0	1	1	1	5	4	5	1	2	2	3	1	4	2	1	1	3	1	1	1	1	1	1	3	1	3	1	1	4	1	1	1	1	1	1	1	4	5	4	4
1	11	2	4	5	2	0	1	0	6	0	1	0	1	5	4	5	1	2	3	3	1	2	3	1	1	2	1	1	1	1	1	1	4	1	1	1	1	1	1	1	2	1	1	1	1	5	2	3	3
2	11	2	4	5	2	1	0	0	6	0	3	1	1	4	4	2	1	1	5	4	1	5	3	1	0	5	1	1	1	1	1	1	5	1	1	1	1	1	1	1	1	1	1	1	1	1	1	2	2
2	11	2	4	5	2	0	1	1	6	0	3	1	1	5	5	5	1	1	4	3	1	2	3	1	0	1	1	1	1	1	1	1	1	1	1	1	1	1	1	1	1	1	1	1	1	2	3	3	4
1	11	2	4	5	2	0	0	0	6	0	2	0	1	5	5	5	1	1	3	3	3	4	3	1	1	3	1	1	1	2	1	1	4	1	5	1	1	3	2	2	3	1	1	1	1	4	4	4	4
1	11	2	4	5	2	0	0	0	6	0	2	0	1	5	5	5	1	1	3	3	3	4	3	1	1	3	1	1	1	1	1	1	4	1	2	1	1	2	3	1	1	1	1	1	1	4	4	4	4
1	11	2	4	5	2	0	1	0	6	0	2	0	1	5	5	1	1	2	3	5	1	1	3	1	0	5	1	1	1	1	1	1	4	1	3	1	1	1	1	1	1	1	1	1	1	4	3	3	3
1	11	2	4	5	2	0	1	0	4	0	3	1	1	5	5	1	2	2	2	5	1	1	3	1	0	4	2	2	2	2	2	2	2	2	2	2	2	2	2	2	2	2	2	2	2	2	2	2	2
1	11	2	4	5	2	1	1	0	2	0	2	0	0	5	5	5	1	2	2	2	1	1	2	1	1	1	1	1	1	1	1	1	1	1	1	1	1	1	1	1	1	1	1	1	1	5	5	5	5
2	11	2	4	5	2	0	0	0	5	0	2	1	1	5	5	5	1	2	3	3	1	2	3	1	0	1	1	1	1	1	1	1	4	1	1	1	1	1	1	1	4	1	1	1	1	4	4	4	3
1	11	2	4	5	2	0	0	0	6	0	1	1	1	4	4	5	1	1	5	5	1	2	5	2	0	1	1	1	1	1	1	1	5	1	1	1	1	1	1	1	1	1	1	1	1	1	1	1	1
2	11	2	4	5	2	1	1	1	5	0	2	0	1	4	4	4	1	1	4	4	1	2	4	1	1	4	3	4	3	2	4	1	5	1	4	1	2	2	3	1	2	2	1	1	1	2	3	3	4
1	11	2	4	5	2	0	0	0	6	0	4	1	1	4	4	4	1	1	5	4	1	2	5	1	0	1	1	1	1	1	1	1	5	1	1	1	1	1	1	1	1	1	1	1	1	1	1	1	1
2	11	2	4	5	2	1	1	0	6	0	2	1	1	5	5	5	1	2	3	3	1	2	3	1	1	5	1	1	1	1	1	1	5	1	1	1	1	1	1	1	1	1	1	1	1	4	4	4	3
1	11	2	4	5	2	0	0	1	6	0	2	1	1	4	4	3	1	1	3	3	1	2	3	1	0	1	1	1	1	1	1	1	2	2	2	2	2	2	3	2	2	2	2	2	2	1	3	2	3
2	11	2	4	5	2	1	1	0	6	0	2	1	1	5	5	5	1	2	3	2	2	2	2	1	0	2	1	3	3	1	1	1	3	1	3	1	1	1	1	1	1	1	1	1	3	4	4	5	2
1	11	2	4	5	2	0	0	1	6	0	1	1	0	4	5	5	1	2	2	3	1	2	2	1	1	5	1	1	2	1	1	2	3	1	4	1	1	4	3	2	1	1	2	1	1	4	4	4	5
1	11	2	4	5	2	0	1	0	5	0	1	0	1	5	5	5	1	2	2	3	1	2	2	1	0	1	1	1	4	1	1	1	5	1	4	1	1	1	1	1	1	1	1	1	1	4	4	4	4
1	11	2	4	5	2	0	1	0	6	0	2	0	1	3	5	5	1	1	3	4	1	2	2	1	0	1	1	1	1	1	1	1	1	1	1	1	1	1	1	1	1	1	1	1	1	4	3	3	3
1	11	2	4	5	2	0	1	0	6	0	3	1	1	4	4	5	1	1	3	3	1	2	3	1	0	1	1	1	1	1	1	1	2	1	2	1	1	1	2	1	1	1	1	1	1	3	3	3	3
1	10	2	4	6	1	0	1	0	6	0	1	1	1	5	5	5	1	1	3	3	1	2	2	1	0	1	1	1	1	1	1	1	5	1	1	1	1	1	1	1	1	1	1	1	1	3	3	3	4
2	12	1	4	6	2	1	1	0	6	0	1	0	1	4	4	5	1	2	3	4	1	1	3	1	0	1	1	1	1	1	1	1	1	1	1	1	1	1	1	1	1	1	1	1	1	3	3	3	3
2	12	1	4	6	2	0	0	0	6	0	1	1	1	5	5	5	1	1	4	5	1	5	3	1	0	1	2	1	2	1	1	1	2	3	2	1	1	1	1	1	1	1	1	1	1	3	3	3	3
1	12	1	4	6	2	1	1	0	3	0	2	0	1	3	3	5	1	2	3	5	1	1	3	1	0	1	1	1	1	1	1	1	1	1	1	1	1	1	1	1	1	1	1	1	1	3	3	3	3
1	12	1	4	6	2	0	0	0	6	0	4	1	1	5	4	5	1	1	5	5	1	5	5	1	0	5	1	1	1	1	1	1	1	1	1	1	1	1	1	1	1	1	1	1	1	1	1	1	1
1	12	1	4	6	2	1	1	1	6	0	2	1	1	4	4	5	1	2	3	3	1	1	3	1	0	3	1	1	2	1	1	1	2	1	1	1	1	1	1	1	1	1	1	1	1	3	3	3	2
1	12	1	4	6	2	0	1	0	6	0	3	0	0	4	2	5	1	2	4	4	1	1	5	1	0	1	1	2	1	1	2	1	2	1	2	1	1	2	1	2	1	2	1	1	1	1	1	1	1
2	12	1	4	6	2	1	1	0	4	0	2	1	1	4	2	5	1	2	3	4	1	1	3	2	0	1	1	1	1	1	1	1	5	1	1	1	1	1	1	1	1	1	1	1	1	3	3	2	4
1	12	1	4	6	2	0	0	0	6	0	3	1	1	4	4	5	1	1	4	4	1	2	3	1	1	1	1	2	2	2	2	2	5	2	3	1	1	3	2	2	2	2	2	1	1	2	2	2	3
2	12	1	4	6	2	1	1	0	5	0	3	1	1	3	5	5	1	1	4	4	1	2	3	1	0	5	1	1	4	1	1	1	5	1	1	1	1	1	1	1	1	1	1	1	1	3	3	3	3
2	12	1	4	6	2	1	1	0	6	0	1	0	1	5	2	5	1	2	3	3	1	1	3	1	1	1	1	1	1	1	1	1	3	1	1	1	1	1	1	1	1	1	1	1	1	3	3	3	2
2	12	1	4	6	2	1	1	0	6	0	2	0	1	4	5	5	1	2	2	3	1	1	3	1	0	2	2	2	2	2	2	2	3	2	2	1	1	2	2	2	2	2	2	2	2	2	2	3	2
2	12	1	4	6	2	0	0	0	6	0	2	1	1	5	4	5	1	1	3	3	3	5	4	1	1	1	1	1	1	1	1	1	1	1	1	1	1	1	1	1	1	1	1	1	1	1	1	1	1
2	12	1	4	6	2	0	1	0	6	0	1	0	1	4	4	5	1	1	2	2	2	5	2	1	0	5	1	1	5	1	1	1	5	1	1	1	1	1	1	1	1	1	5	1	1	5	5	5	5
2	12	1	4	6	2	1	1	0	3	0	2	0	1	3	5	5	1	2	3	3	1	2	3	1	0	1	2	2	2	2	2	3	4	2	2	1	2	3	4	2	2	2	2	2	2	4	3	3	3
1	12	1	4	6	2	0	1	0	4	0	3	0	1	5	5	4	1	3	2	3	1	2	2	2	0	1	1	1	1	1	1	1	2	1	1	1	1	1	1	1	1	1	1	1	1	3	3	3	4
1	12	1	4	6	2	0	0	0	6	0	3	1	1	5	5	5	1	2	3	3	1	1	3	1	1	2	2	2	4	1	1	2	2	2	1	1	1	2	2	2	1	2	1	1	1	4	2	2	3
1	12	1	4	6	2	1	1	0	6	0	3	0	1	5	5	5	1	1	4	5	1	1	3	1	0	1	1	1	1	1	1	1	2	1	1	1	1	1	1	1	1	1	1	1	1	1	2	2	4
1	12	1	4	6	2	1	1	0	6	0	3	0	1	5	5	5	1	3	2	3	1	1	2	1	0	5	1	1	1	1	1	1	5	1	1	1	1	1	1	1	1	1	1	1	1	5	5	1	5
2	12	1	4	6	2	0	0	0	6	0	2	1	1	2	2	5	1	1	4	4	1	2	3	1	1	1	1	1	1	1	1	1	5	5	1	1	1	1	1	1	1	1	1	1	1	5	4	3	1
1	12	1	4	6	2	0	0	0	6	0	2	0	1	4	4	1	1	2	2	4	1	2	1	4	0	4	2	3	2	2	2	2	4	2	3	2	2	2	4	3	4	3	2	1	2	4	4	3	3
1	12	1	4	6	2	1	1	0	4	0	2	0	1	1	4	2	1	2	3	3	2	3	3	1	0	1	1	1	1	1	1	1	1	1	4	1	1	2	4	1	1	1	1	1	1	3	4	4	2
1	12	1	4	6	2	1	1	0	4	0	2	0	1	2	2	2	1	2	1	4	2	3	3	2	1	1	3	1	3	1	1	5	1	1	1	1	1	1	1	1	1	1	1	1	1	1	1	1	3
2	12	1	4	6	2	0	0	0	6	0	2	0	0	1	1	1	1	1	5	5	1	2	3	1	0	1	1	1	1	1	1	1	2	1	1	1	1	1	1	1	1	1	1	1	1	1	2	1	4
1	12	1	4	6	2	0	0	0	6	0	2	1	0	1	1	1	1	1	1	5	3	1	1	1	1	1	1	1	1	1	1	1	1	1	1	1	1	1	1	1	1	1	1	1	1	4	4	3	3
1	12	1	4	6	2	1	1	0	6	0	1	1	1	5	5	5	1	2	2	1	1	2	1	1	0	1	2	2	2	1	2	2	3	2	2	2	2	2	3	2	1	2	2	2	2	5	5	4	4
2	12	1	4	6	2	1	1	0	6	0	2	1	1	4	5	5	1	1	4	5	1	5	3	1	0	3	1	1	1	1	1	1	4	1	1	1	1	2	2	1	1	1	1	1	1	5	3	3	3
1	12	1	4	6	1	1	1	0	6	0	3	1	1	3	3	3	1	1	3	5	1	5	4	1	0	4	1	2	1	1	1	1	2	1	3	1	1	1	2	1	1	1	1	1	1	2	2	2	2
1	12	1	4	6	2	1	1	0	5	0	2	0	1	5	5	5	1	2	3	4	1	2	2	1	0	2	2	2	2	2	2	2	2	2	2	2	2	2	2	2	2	2	2	2	2	3	2	3	4
1	12	1	4	6	2	0	1	0	6	0	2	0	0	5	5	5	1	2	3	3	1	2	3	1	0	4	2	2	2	2	2	2	3	2	3	2	2	2	2	2	2	2	2	2	2	4	4	3	3
1	12	1	4	6	2	1	1	0	6	0	2	1	1	5	5	5	1	1	3	3	1	1	2	1	0	4	2	2	2	4	2	2	4	2	4	2	2	2	2	2	2	2	2	2	2	4	4	4	4
2	12	1	4	6	2	0	0	0	6	0	1	0	1	5	5	5	1	2	2	2	1	1	2	1	1	1	1	1	1	1	1	1	3	1	3	1	1	1	3	1	1	1	1	1	1	4	4	4	5
1	12	1	4	6	2	0	0	0	6	0	2	0	1	5	4	4	1	1	2	2	4	5	2	1	1	4	1	2	2	2	2	2	2	2	3	2	2	3	2	2	3	2	2	1	2	3	4	4	5
1	12	1	4	6	1	0	0	0	6	1	2	1	1	3	5	5	1	2	3	4	1	1	2	1	1	1	1	1	1	1	1	1	3	1	1	1	1	3	3	2	2	2	1	1	1	3	4	2	3
1	12	1	4	6	2	0	0	0	6	0	1	0	1	5	5	5	1	3	2	5	1	1	1	1	1	5	1	1	2	1	1	1	4	1	3	1	1	1	1	1	1	2	2	1	1	4	4	4	2
2	12	1	4	6	2	0	0	0	6	0	3	0	1	4	4	5	1	1	4	4	1	5	5	1	0	5	3	2	2	2	2	1	2	2	2	2	2	2	4	2	2	2	2	2	1	2	2	2	2
1	12	1	4	6	2	0	1	0	6	0	2	0	1	4	5	5	1	2	3	3	1	2	3	1	0	5	3	2	5	1	2	2	5	1	2	2	1	2	2	1	2	1	1	1	1	5	1	1	1
2	12	1	4	6	2	0	1	1	6	0	1	1	1	5	5	5	1	2	1	3	1	5	1	1	1	1	1	1	1	1	1	1	5	1	3	1	1	3	3	1	1	1	1	1	1	4	5	5	5
1	12	1	4	6	2	0	0	0	6	0	1	1	1	5	5	5	1	1	2	2	1	2	1	1	0	5	1	1	1	1	1	1	1	1	1	1	1	1	1	1	1	1	1	1	1	5	5	5	5
1	12	1	4	6	1	1	1	0	4	0	3	1	1	5	5	5	1	2	3	4	1	2	3	1	1	5	1	1	1	1	1	1	1	1	1	1	1	1	1	1	1	1	1	1	1	1	1	1	5
1	12	1	4	6	2	0	1	1	6	0	2	1	1	4	5	5	1	2	3	4	1	1	3	1	0	1	1	1	1	1	1	1	1	1	3	1	1	1	1	1	1	1	1	1	1	3	3	3	3
1	12	1	4	6	2	0	0	0	6	0	1	1	1	5	5	5	1	2	2	2	1	1	2	1	1	5	1	1	3	1	1	1	5	1	1	1	1	1	3	1	3	1	1	1	1	5	5	5	4
2	12	1	4	6	2	0	1	0	6	0	3	0	1	3	3	3	1	1	4	5	1	2	5	1	1	5	1	1	2	1	1	1	3	1	2	1	1	1	4	2	2	1	1	1	1	1	1	1	1
1	12	1	4	6	2	0	1	0	5	0	1	0	1	1	1	5	1	3	2	1	1	4	1	1	1	1	1	1	1	1	1	1	5	1	1	1	1	1	1	1	1	1	1	1	1	5	5	5	5
2	12	1	4	6	2	0	0	0	6	0	1	0	1	5	5	5	1	2	3	3	1	2	2	1	1	3	1	1	2	1	1	1	4	1	4	1	1	1	1	1	2	1	1	1	1	4	4	4	4
2	12	1	4	6	2	1	1	0	5	0	1	0	1	3	3	1	1	1	1	1	1	5	1	1	1	1	1	1	2	1	1	1	5	5	2	1	1	3	2	2	3	2	1	1	1	5	5	5	5
2	12	1	4	6	2	1	1	0	6	0	1	1	1	2	5	5	1	1	3	3	1	2	3	1	0	2	2	2	1	1	1	1	4	1	2	3	1	2	3	1	1	2	2	1	1	5	3	3	3
2	12	1	4	6	2	0	0	0	6	0	3	1	0	2	3	5	1	1	3	3	1	5	3	1	0	1	1	1	1	1	1	1	2	1	1	1	1	1	1	1	1	1	1	1	1	5	5	5	5
1	12	1	4	6	2	1	1	0	2	0	1	0	1	5	5	5	1	3	1	2	1	4	1	1	0	1	1	1	1	1	1	1	5	1	5	1	1	1	1	1	1	1	1	1	1	5	5	5	5
1	12	1	4	6	1	1	1	0	6	0	3	1	0	5	4	1	1	2	3	4	1	1	3	1	0	1	1	1	2	2	2	2	3	1	2	1	1	2	2	2	2	2	2	2	2	2	2	2	1
1	12	1	4	6	2	1	1	0	2	1	2	0	1	5	5	5	1	3	2	3	1	1	1	1	1	2	2	2	4	2	2	2	4	2	2	2	2	3	2	2	2	2	2	2	2	4	4	4	4
1	12	1	4	6	2	0	1	0	6	0	1	0	1	3	4	5	1	2	3	3	1	2	3	1	1	1	1	1	1	1	1	1	5	1	1	1	1	1	1	1	1	1	1	1	1	5	4	4	3
2	12	1	4	6	2	1	1	0	5	0	1	1	1	4	4	5	1	2	1	1	1	2	1	1	1	1	1	1	1	1	1	1	5	5	1	1	1	1	4	1	3	1	3	1	1	5	5	5	4
1	12	1	4	6	2	1	1	0	3	0	2	0	1	3	2	5	1	2	3	3	1	1	3	1	1	1	2	2	1	1	4	1	5	1	3	1	1	1	2	1	2	2	1	1	1	3	4	4	2
1	12	1	4	6	2	1	1	0	4	0	3	0	1	4	5	5	1	1	5	5	1	2	5	1	0	4	2	2	3	2	3	2	3	2	4	1	2	3	4	2	2	2	2	1	2	2	2	2	2
1	12	1	4	6	2	1	1	0	5	0	2	0	1	2	4	5	1	1	5	3	1	5	4	2	1	1	2	2	1	1	1	1	3	1	3	1	2	2	3	2	2	1	2	1	1	3	3	3	4
1	12	1	4	6	2	0	1	0	6	0	1	1	1	5	5	5	1	2	2	2	1	1	2	1	1	1	1	2	1	1	1	1	3	1	2	1	1	3	3	1	1	1	1	1	1	4	4	4	4
2	12	1	4	6	2	1	1	0	6	0	1	0	1	3	4	1	1	2	2	1	1	1	2	1	1	1	1	1	1	1	1	1	1	1	1	1	1	1	1	1	1	1	1	1	1	1	1	1	1
2	12	1	4	6	2	1	1	0	6	0	2	0	1	5	5	5	1	2	2	2	1	1	1	1	1	1	1	1	1	1	1	1	4	1	2	1	1	1	1	1	3	1	1	1	1	5	5	5	5
1	12	1	4	6	2	1	1	0	5	0	1	1	1	5	5	5	1	2	1	1	1	2	1	1	1	5	1	1	1	1	1	1	1	1	1	1	1	1	1	1	1	1	1	1	1	5	5	5	5
2	12	1	4	6	2	1	1	0	6	0	1	0	1	1	2	5	1	2	1	1	1	4	1	1	0	1	1	1	2	1	1	1	1	1	2	1	1	1	1	1	1	1	1	1	1	5	5	5	5
1	12	1	4	6	2	1	1	0	6	0	4	1	1	2	4	4	1	2	3	4	1	1	4	2	0	1	1	1	1	1	1	1	5	1	5	1	1	3	1	1	1	1	1	1	1	1	1	1	1
2	12	1	4	6	2	1	1	0	6	0	1	0	1	5	5	5	1	2	1	3	1	1	1	1	1	5	1	1	1	1	1	1	5	1	1	1	1	1	1	1	1	1	1	1	1	4	4	4	3
1	12	1	4	6	2	1	1	0	5	0	2	1	1	3	5	5	1	3	2	2	1	1	2	1	1	1	1	1	1	1	1	1	1	1	1	1	1	1	1	1	1	1	1	1	1	4	4	5	4
1	12	1	4	6	2	1	1	0	4	0	1	1	1	4	4	5	1	3	1	1	2	1	2	2	0	1	1	1	1	1	1	1	5	1	2	1	1	3	3	1	2	1	1	1	1	5	5	5	2
1	12	1	4	6	2	1	1	0	6	0	2	1	1	3	5	5	1	2	2	2	1	1	1	1	0	1	1	1	1	1	1	1	5	1	1	1	1	1	1	1	1	1	1	1	1	5	5	5	5
1	12	1	4	6	2	0	0	1	6	0	4	1	1	1	1	1	1	3	1	1	4	1	1	1	1	5	1	1	1	1	1	1	5	5	1	1	1	1	5	5	5	1	1	1	1	5	5	5	5
2	12	1	4	6	2	0	0	1	6	0	2	0	1	2	5	3	1	1	2	2	1	5	2	1	0	1	1	1	3	2	1	1	3	3	3	2	3	3	3	2	3	2	2	2	2	4	4	4	4
2	11	1	4	6	2	0	0	0	6	0	3	1	1	5	5	5	1	1	3	5	1	5	3	1	0	1	1	1	1	1	1	1	5	1	1	1	1	1	1	1	1	1	1	1	1	2	2	2	3
1	11	1	4	6	2	1	1	1	6	0	2	1	0	1	2	5	1	2	2	4	1	1	2	1	1	1	1	1	1	1	1	1	5	3	2	1	1	2	3	1	1	1	1	1	1	5	4	4	4
2	11	1	4	6	2	1	1	0	3	0	2	0	1	5	5	5	1	2	3	3	1	2	2	1	1	1	2	3	2	2	2	3	4	2	3	2	2	3	4	2	2	2	2	2	2	4	4	3	4
2	11	1	4	6	2	0	0	0	6	0	2	0	1	5	5	5	1	1	3	3	3	1	3	1	1	1	1	1	1	1	1	1	2	1	5	1	1	2	5	2	2	1	1	1	1	4	3	3	4
1	11	1	4	6	2	1	1	0	5	0	1	0	1	5	5	1	1	2	2	2	1	1	2	1	0	1	1	1	1	1	1	1	5	1	1	1	1	1	1	1	1	1	1	1	1	4	4	4	4
2	11	1	4	6	2	1	1	0	6	0	1	1	1	5	5	5	1	2	1	1	1	1	2	1	1	1	3	1	1	1	1	1	1	1	1	1	1	1	1	1	5	1	1	1	1	5	5	1	1
2	11	1	4	6	2	1	1	0	6	0	2	0	0	5	5	5	1	2	3	5	1	2	3	1	1	1	1	1	1	1	1	1	1	1	1	1	1	1	1	1	1	1	1	1	1	3	3	3	1
2	11	1	4	6	2	1	1	0	6	0	1	1	1	5	5	5	1	1	1	2	1	1	1	1	0	1	1	1	1	1	1	1	4	1	3	1	1	1	3	1	3	1	1	1	1	5	4	5	5
2	11	1	4	6	2	1	1	0	5	0	3	0	1	5	5	5	1	2	3	3	1	1	3	1	0	1	2	2	1	1	2	1	3	2	2	2	1	3	1	2	2	1	1	1	1	5	5	5	5
1	11	1	4	6	2	1	1	0	6	0	2	0	1	5	5	5	1	2	2	4	1	1	4	1	0	3	3	3	3	3	3	3	3	3	3	3	3	3	3	3	3	3	3	3	3	3	3	3	3
2	11	1	4	6	2	1	1	0	6	0	2	0	1	5	5	5	1	2	2	2	1	1	2	1	1	1	1	1	1	1	1	1	3	1	3	1	1	2	3	1	2	1	1	1	1	4	4	4	4
2	11	1	4	6	2	1	1	0	3	0	2	1	1	4	4	5	1	2	3	4	1	1	2	1	1	1	1	1	1	1	1	1	5	1	1	1	1	1	1	1	1	1	1	1	1	1	1	4	1
1	11	1	4	6	2	1	1	0	5	0	2	0	1	4	4	5	1	1	3	4	1	5	3	1	0	2	1	1	1	1	1	2	5	1	1	1	1	1	1	1	1	1	1	1	1	3	1	1	3
2	11	1	4	6	2	1	1	0	5	0	2	1	1	1	5	5	1	1	2	2	1	2	2	1	0	1	1	1	1	1	1	1	2	1	1	1	1	2	1	2	2	1	1	1	1	4	4	5	4
2	11	1	4	6	2	1	1	0	6	0	2	0	1	4	4	5	1	2	2	4	1	1	2	1	1	3	1	2	1	1	1	1	3	1	1	1	1	1	1	1	1	1	1	1	1	5	5	5	5
2	11	1	4	6	2	0	0	0	6	0	1	1	0	3	5	1	1	1	1	1	1	2	1	1	1	1	1	1	1	1	1	1	1	1	5	1	1	1	1	1	1	1	1	1	1	5	5	5	3
1	11	1	4	6	2	0	1	1	6	0	2	0	1	4	4	5	1	2	4	4	1	1	5	1	1	1	1	1	3	1	1	1	3	1	1	1	1	1	1	1	1	1	1	1	1	1	1	1	3
1	11	1	4	6	2	0	0	1	6	0	1	1	1	5	3	5	1	1	5	3	4	5	1	1	1	1	1	1	1	1	1	1	1	1	4	1	1	1	1	1	1	1	1	1	1	5	5	5	1
2	11	1	4	6	2	1	1	0	6	0	2	1	0	5	5	5	1	2	3	2	1	1	3	1	0	1	1	1	1	1	1	2	4	1	2	1	1	1	1	2	1	1	1	1	1	5	5	4	3
2	11	1	4	6	2	0	0	0	6	0	1	1	1	4	5	5	1	1	3	4	1	2	2	1	0	1	1	1	1	1	1	1	1	1	1	1	1	1	1	1	1	1	1	1	1	4	4	4	3
2	11	1	4	6	2	1	1	0	4	0	3	1	0	5	5	5	1	2	3	4	1	1	3	1	0	1	1	1	2	1	1	1	5	1	3	1	1	1	1	1	1	1	1	1	1	3	3	3	4
2	11	1	4	6	2	0	1	0	6	0	2	0	1	5	5	5	1	2	3	4	1	1	4	1	0	1	1	1	1	1	1	1	5	1	1	1	1	1	1	1	1	1	1	1	1	4	2	1	1
2	11	1	4	6	2	1	1	0	6	0	1	0	1	4	5	5	1	2	2	2	1	1	1	1	1	1	1	1	1	1	1	1	3	1	3	1	1	2	1	1	2	2	2	1	1	5	5	5	5
1	11	1	4	6	2	1	1	0	6	0	2	0	1	5	5	5	1	2	2	3	1	1	2	1	1	1	1	1	1	1	2	1	3	1	2	1	1	3	1	1	1	1	1	1	1	4	3	4	3
1	11	1	4	6	2	1	1	0	5	0	1	1	1	5	5	5	1	2	2	2	1	1	2	1	1	1	1	1	1	1	1	1	5	1	1	1	1	1	4	1	1	1	1	1	1	5	5	5	5
1	11	1	4	6	2	0	1	1	6	0	2	0	1	4	4	5	1	2	3	4	1	4	2	2	0	1	2	1	1	1	3	2	3	2	4	1	2	2	3	1	2	2	3	3	3	2	2	2	4
2	11	1	4	6	2	1	1	0	5	0	2	1	1	1	5	5	1	1	2	2	1	2	2	1	0	1	1	1	1	1	1	1	1	1	1	1	1	1	1	1	2	1	1	1	1	4	4	4	4
2	11	1	4	6	2	1	1	0	1	0	3	0	1	5	5	3	2	2	3	3	1	2	4	2	0	1	1	1	1	1	3	1	4	1	2	1	1	1	1	1	1	2	1	1	1	3	4	3	4
2	11	1	4	6	2	1	1	0	3	0	2	1	1	5	5	5	1	2	2	1	1	2	2	1	0	1	1	1	1	1	1	1	3	1	1	1	1	1	2	1	1	1	1	1	1	5	4	5	5
2	11	1	4	6	2	0	0	0	6	0	2	1	1	5	5	5	1	2	2	2	3	1	3	1	0	1	1	1	1	1	1	1	2	1	4	1	1	1	1	1	3	1	1	1	1	4	4	4	3
1	11	1	4	6	2	1	1	0	5	0	1	1	1	5	5	5	1	2	2	2	3	2	2	1	1	1	1	1	1	1	1	1	2	2	5	1	1	3	1	1	1	1	1	1	1	4	4	5	5
1	11	1	4	6	2	0	0	0	6	0	4	0	1	5	5	5	1	1	5	5	1	2	5	1	0	1	1	1	1	1	1	1	1	1	1	1	1	1	1	1	1	1	1	1	1	1	1	1	1
2	11	1	4	6	2	1	1	0	4	0	1	1	1	5	5	5	1	3	1	3	1	1	3	1	1	1	1	1	1	1	1	1	1	1	1	1	1	1	1	1	1	1	1	1	1	5	4	5	5
2	11	1	4	6	2	1	1	0	6	0	2	0	1	3	5	5	1	2	3	4	1	1	4	1	0	3	1	1	1	1	1	1	1	1	1	1	1	1	1	1	1	1	1	1	1	2	2	3	2
1	11	1	4	6	2	1	1	1	3	0	1	1	1	4	4	1	1	2	2	2	1	2	1	1	1	1	1	1	3	1	1	1	5	1	5	1	1	3	1	1	1	1	1	1	1	5	5	3	3
2	11	1	4	6	2	1	1	0	6	0	2	1	1	5	5	5	1	2	2	3	1	1	2	1	0	1	3	2	1	1	2	2	5	3	5	1	1	1	5	3	3	1	1	1	1	4	3	2	4
2	11	1	4	6	2	1	1	0	5	0	3	1	1	4	4	3	2	2	2	3	3	1	2	1	0	3	1	2	1	1	1	1	1	5	1	1	1	1	1	1	1	1	1	1	1	3	3	3	1
2	11	1	4	6	2	0	1	0	6	0	1	0	1	5	4	5	1	2	2	3	1	2	1	1	0	1	1	1	2	2	2	1	4	1	3	1	1	2	2	1	3	1	1	1	1	4	3	4	3
2	11	1	4	6	2	0	0	0	6	0	2	1	1	4	3	5	1	1	4	4	1	5	4	1	0	5	2	2	2	2	2	2	4	2	2	1	1	1	1	1	2	1	2	1	1	3	3	3	2
1	11	1	4	6	2	1	1	0	6	0	2	0	1	5	5	5	2	3	2	2	1	1	2	1	0	1	1	1	1	1	1	1	3	1	1	1	1	3	3	1	3	1	1	1	1	4	4	4	3
1	11	1	4	6	2	1	1	1	6	0	1	0	0	5	5	5	1	3	2	5	1	1	2	1	0	5	1	1	5	1	1	1	5	1	1	1	1	1	1	1	1	1	1	1	1	5	5	5	5
2	11	1	4	6	2	1	1	0	6	0	1	0	1	5	5	5	1	2	1	1	1	2	1	1	0	1	1	1	1	1	1	1	4	1	3	1	1	3	3	1	4	1	1	1	1	5	4	4	4
2	11	1	4	6	2	1	1	0	5	0	1	1	0	5	4	1	1	2	4	5	1	1	5	1	0	1	1	1	1	1	1	1	5	1	1	1	1	5	5	1	1	1	1	1	1	1	1	1	1
1	11	1	4	6	2	1	1	0	3	0	1	1	1	4	4	5	1	2	3	4	1	2	3	1	1	1	1	1	1	1	1	1	4	1	3	1	1	1	1	1	1	1	1	1	1	1	1	1	1
1	11	1	4	6	2	1	1	0	6	0	2	1	1	5	5	5	1	1	3	3	1	2	4	1	0	1	1	1	1	1	1	1	1	1	1	1	1	1	1	1	1	1	1	1	1	1	2	2	2
2	11	1	4	6	2	1	1	0	6	0	1	0	1	5	5	5	1	2	2	3	3	4	2	1	1	5	3	2	5	4	1	2	5	5	2	1	1	1	2	1	2	1	1	1	2	2	4	4	4
1	11	1	4	6	2	1	1	0	4	0	2	0	1	5	5	5	1	3	2	2	1	1	2	1	0	1	1	1	1	1	1	1	3	1	1	1	1	3	3	1	3	1	1	1	1	4	4	4	3
2	11	1	4	6	2	1	1	0	6	0	3	0	1	5	4	5	1	2	3	4	1	2	4	1	0	5	2	2	3	1	1	1	2	2	1	1	1	1	1	1	1	1	1	1	1	4	2	2	1
1	11	1	4	6	2	1	1	0	4	0	2	0	1	5	5	5	1	3	2	2	1	1	2	1	0	1	1	1	1	1	1	1	3	1	1	1	1	1	3	1	1	1	1	1	1	4	4	4	3
1	11	1	4	6	2	1	1	0	4	0	2	0	1	5	5	5	1	3	2	2	1	1	2	1	0	1	1	1	1	1	1	1	1	1	1	1	1	1	3	1	3	1	1	1	1	4	4	4	3
1	11	1	4	6	2	0	1	0	6	0	1	0	1	5	5	5	1	3	2	2	1	5	2	1	1	1	1	1	1	1	1	1	2	1	3	1	1	3	3	1	2	2	2	2	1	5	4	4	3
2	11	1	4	6	2	0	0	0	6	0	2	0	1	4	4	5	1	1	4	5	1	5	4	1	0	5	1	1	1	1	1	1	1	1	1	1	1	1	1	1	1	1	1	1	1	4	3	3	2
2	11	1	4	6	2	1	1	0	6	0	2	0	1	2	2	4	1	2	2	2	1	2	2	1	1	1	1	2	2	2	2	2	2	2	3	2	2	2	2	3	3	2	3	2	3	3	3	3	2
2	11	1	4	6	2	0	1	0	6	0	1	1	1	5	5	5	1	3	1	1	1	1	1	1	1	5	1	1	1	1	1	1	1	1	1	1	1	1	1	1	1	1	1	1	1	5	5	5	5
2	11	1	4	6	2	1	0	0	6	0	2	1	1	1	5	5	1	1	3	3	4	5	2	1	0	1	1	1	3	1	1	1	5	1	1	1	1	1	2	1	1	1	1	1	1	3	4	3	2
1	11	1	4	6	2	1	1	0	5	0	3	0	1	5	5	5	1	1	2	2	1	4	2	1	0	1	1	1	1	1	1	1	4	1	1	1	1	1	1	1	1	1	1	1	1	2	4	3	3
2	11	1	4	6	2	0	1	0	6	0	3	0	1	5	5	5	1	1	3	5	1	1	5	1	0	5	1	1	1	2	1	1	1	1	1	1	1	1	1	1	1	1	1	1	1	1	1	1	1
1	11	1	4	6	2	1	1	0	5	0	3	0	1	3	3	5	1	2	3	4	1	2	4	1	0	2	2	2	2	2	2	2	3	2	2	1	1	2	3	3	2	2	1	1	2	2	2	2	2
2	11	1	4	6	2	0	1	0	6	0	2	1	1	5	5	5	1	2	2	2	1	1	2	1	1	1	1	1	1	1	1	1	1	1	1	1	1	1	1	1	1	1	1	1	1	5	4	4	4
2	11	1	4	6	2	1	1	0	6	0	1	0	1	5	5	5	1	2	1	1	1	1	1	1	1	1	1	1	1	1	1	1	4	1	4	1	1	3	2	1	2	2	2	1	1	4	4	4	3
1	11	1	4	6	2	1	1	1	5	0	2	1	1	5	5	5	1	2	2	3	1	1	3	1	1	1	1	1	1	1	1	1	1	1	1	1	1	1	1	1	1	1	2	1	1	4	4	3	3
1	11	1	4	6	2	1	1	1	4	0	2	1	1	5	5	5	1	2	2	3	1	1	3	1	1	1	1	1	1	1	1	1	1	1	1	1	1	1	1	1	1	1	3	1	1	2	4	4	4
1	11	1	4	6	2	1	0	1	6	0	1	0	1	5	5	5	1	3	1	1	1	1	1	1	1	1	2	1	1	1	1	1	4	1	2	1	1	4	2	1	1	1	1	1	1	5	5	5	5
2	11	1	4	6	2	1	1	0	6	0	2	0	1	5	5	5	1	2	2	2	1	1	2	1	1	1	1	1	3	1	1	1	2	1	3	1	1	4	2	1	1	1	1	1	1	4	4	4	4
1	11	1	4	6	2	1	1	0	6	0	2	1	1	5	2	5	1	2	3	3	2	1	3	1	0	1	1	1	1	1	3	1	1	1	1	1	1	2	1	1	1	1	2	1	1	4	4	4	4
1	11	1	4	6	2	0	1	0	6	0	2	1	1	4	5	5	1	1	3	5	4	1	2	1	0	1	1	1	1	1	1	1	4	1	3	1	1	1	1	1	1	1	1	1	1	4	2	2	5
1	11	1	4	6	2	1	1	0	6	0	2	0	1	4	4	5	1	2	3	4	1	1	2	1	1	1	1	1	1	1	1	1	3	1	1	1	1	1	1	1	1	1	1	1	1	3	1	3	1
1	11	1	4	6	2	1	1	0	4	0	1	1	1	5	5	5	1	2	3	4	1	1	1	1	0	2	1	1	1	1	1	1	5	1	2	1	1	1	1	1	1	1	1	1	1	4	4	4	4
1	11	1	4	6	2	0	0	1	6	0	2	1	1	5	5	5	1	1	2	3	1	5	3	1	0	1	1	1	1	1	1	1	1	1	4	1	1	3	1	1	1	1	1	1	1	4	4	4	2
1	11	1	4	6	2	0	1	0	6	0	2	1	1	1	5	5	1	1	5	2	1	5	2	1	0	1	1	1	1	1	1	1	1	1	1	1	1	3	1	1	1	1	1	1	1	5	4	1	4
1	11	1	4	6	2	1	1	0	6	0	2	1	1	5	5	5	1	1	3	4	1	2	4	1	0	3	1	1	1	1	1	1	1	1	1	1	1	1	1	1	1	1	1	1	1	2	2	3	3
1	11	1	4	6	2	0	0	0	6	0	1	1	1	5	5	5	1	1	3	2	1	5	2	1	1	2	1	1	2	1	1	1	1	1	1	1	1	3	3	1	1	1	1	1	1	3	4	3	2
1	11	1	4	5	2	0	1	0	6	0	2	1	1	5	5	5	1	1	4	4	1	5	5	1	0	5	1	1	1	1	1	1	1	1	1	1	1	1	1	1	1	1	1	1	1	1	1	1	1
2	11	1	4	5	2	1	1	0	6	0	3	0	1	5	4	5	1	1	4	5	1	1	4	2	0	5	1	1	1	1	1	1	1	1	1	1	1	1	5	1	1	1	1	1	1	1	1	1	1
2	11	1	4	5	2	1	1	1	6	0	3	0	1	3	3	3	1	2	3	3	1	5	3	1	0	2	1	3	1	1	1	1	3	1	3	1	1	3	1	1	1	3	1	1	1	3	3	3	3
1	11	1	4	5	2	1	1	1	6	0	2	0	1	5	5	5	1	2	2	2	1	2	3	1	1	4	1	1	1	1	3	2	3	2	2	2	2	1	3	3	3	3	3	3	3	3	3	3	2
2	11	1	4	5	2	1	0	0	6	0	2	1	1	4	4	5	1	1	2	3	1	1	2	1	0	1	1	1	5	1	1	1	5	1	1	1	1	1	1	1	1	1	1	1	1	4	3	3	3
2	11	1	4	5	2	1	1	0	4	0	1	0	1	2	5	5	1	2	1	2	1	1	1	1	1	2	1	2	1	1	1	2	3	1	4	1	1	2	1	1	2	1	1	1	1	5	4	5	5
2	11	1	4	5	2	1	1	0	1	1	2	0	1	5	5	5	1	3	1	2	1	1	2	1	0	1	1	1	1	1	1	1	1	1	1	1	1	1	1	1	1	1	1	1	1	4	5	5	5
2	11	1	4	5	2	1	0	1	6	0	2	0	1	5	5	5	1	2	3	4	1	1	3	1	0	1	2	2	2	2	2	2	2	2	2	2	2	1	1	1	1	1	1	1	1	3	3	3	3
1	11	1	4	5	2	1	1	0	5	0	1	1	0	5	5	5	1	2	2	3	1	5	1	1	0	1	1	1	3	1	1	1	4	2	2	1	1	3	2	2	3	1	1	1	1	4	4	4	4
2	11	1	4	5	2	0	1	0	6	0	4	1	1	4	4	5	1	1	3	5	1	2	4	1	1	4	1	1	1	1	1	1	4	1	3	1	1	3	1	1	1	1	1	1	1	1	1	1	1
1	11	1	4	5	2	1	1	0	6	0	2	1	1	5	5	5	1	1	2	5	1	2	2	1	0	1	1	1	1	1	1	1	1	1	1	1	1	1	1	1	1	1	1	1	1	5	5	5	5
1	11	1	4	5	2	0	0	0	6	0	3	1	1	3	3	5	1	1	5	5	1	5	4	2	1	1	1	1	1	1	1	1	1	1	1	1	1	1	1	1	1	1	1	1	1	3	2	2	2
1	11	1	4	5	2	1	1	0	6	0	1	1	0	2	5	5	1	2	2	3	3	2	1	1	0	1	1	1	2	1	1	1	5	1	2	1	1	5	5	1	4	1	1	1	1	5	5	4	3
2	11	1	4	5	2	1	0	1	6	1	1	1	1	5	5	5	1	1	3	3	1	5	3	1	0	1	1	1	1	1	1	1	1	1	1	1	1	1	1	1	1	1	1	1	1	5	5	5	5
2	11	1	4	5	2	0	0	0	6	0	1	0	1	5	4	5	1	1	2	1	1	2	1	1	0	1	1	1	1	1	1	1	3	1	4	1	1	1	5	1	1	1	1	1	1	4	5	5	5
2	11	1	4	5	2	0	1	0	6	0	2	1	1	3	2	5	1	1	3	3	1	2	4	1	1	3	3	1	3	1	1	1	4	3	3	1	1	1	2	3	3	2	1	1	1	2	3	3	3
1	11	1	4	5	2	1	0	0	6	0	3	1	1	5	5	5	1	1	5	5	1	5	5	1	0	1	1	1	1	1	1	1	5	5	1	3	1	1	1	1	1	1	1	1	1	1	1	1	1
1	11	1	4	5	2	0	1	0	6	0	1	0	1	5	5	5	1	1	2	3	2	2	1	1	0	1	2	2	2	2	2	2	2	1	4	1	1	1	3	1	1	1	1	1	1	4	4	4	4
1	11	1	4	5	2	1	1	0	5	0	2	1	1	4	4	5	1	2	3	4	1	1	4	1	1	3	1	2	5	1	1	1	2	5	2	1	1	1	1	1	1	1	1	1	1	1	1	1	1
1	11	1	4	5	2	1	1	0	6	0	1	1	1	5	5	5	1	2	1	4	1	1	3	1	1	1	1	1	1	1	1	1	5	1	1	1	1	1	1	1	1	1	1	1	1	5	5	5	5
2	11	1	4	5	2	1	1	0	6	0	3	1	1	3	5	5	1	2	3	3	1	1	3	1	0	1	1	1	1	1	1	1	5	1	5	1	1	3	1	1	1	1	1	1	1	4	4	4	2
1	11	1	4	5	2	1	1	0	4	0	1	1	0	4	5	5	1	2	2	1	3	2	1	1	0	1	1	1	3	1	1	1	5	1	1	1	1	4	1	1	1	1	1	1	1	4	4	4	2
2	11	1	4	5	2	1	1	0	6	0	4	0	1	5	5	5	1	3	1	1	1	2	2	1	0	1	1	1	1	1	1	1	1	1	1	1	1	1	1	1	1	1	1	1	1	5	2	4	2
1	11	1	4	5	2	1	0	0	6	0	1	1	1	5	5	5	1	1	1	1	1	1	1	1	0	1	1	1	1	1	1	1	1	1	1	1	1	1	1	1	1	1	1	1	1	5	5	5	5
1	11	1	4	5	2	1	1	1	5	0	1	1	1	5	5	5	1	1	4	4	1	2	2	1	0	1	1	1	1	1	1	1	1	1	1	1	1	1	1	1	1	1	1	1	1	5	5	5	5
1	11	1	4	5	2	0	0	0	6	0	1	1	1	5	5	5	1	1	3	2	2	5	2	1	0	1	1	1	1	1	1	1	1	1	1	1	1	1	1	1	1	1	1	1	1	5	4	5	5
1	11	1	4	5	2	1	1	0	6	0	1	1	0	5	5	5	1	2	2	3	3	2	2	1	0	1	1	1	4	1	1	1	5	1	3	1	1	4	4	1	1	1	1	1	1	4	2	4	3
1	11	1	4	5	2	1	1	0	6	0	1	0	1	5	5	5	1	2	1	4	1	1	3	1	0	1	1	1	1	1	3	1	3	1	5	1	1	5	4	4	3	2	1	1	1	5	5	5	5
1	11	1	4	5	2	0	1	0	6	0	2	1	1	5	5	5	1	2	2	4	3	1	2	1	0	3	1	2	1	1	1	1	5	1	3	1	1	1	1	1	1	1	1	1	1	4	5	4	3
1	11	1	4	5	2	1	1	0	6	0	1	0	1	5	5	5	1	1	3	2	1	2	2	1	0	3	1	1	1	1	1	1	4	1	1	1	1	2	1	1	1	1	2	1	1	4	3	4	4
1	11	1	4	5	2	1	1	0	6	0	1	1	1	5	5	5	1	1	3	3	3	4	2	1	0	1	1	1	1	1	1	1	1	1	1	1	1	1	1	1	1	1	1	1	1	3	3	3	4
2	11	1	4	5	2	0	0	0	6	0	3	0	1	4	4	5	1	1	3	4	1	5	3	1	0	1	1	1	1	1	1	1	1	1	1	1	1	1	1	1	1	1	1	1	1	3	2	2	1
2	11	1	4	5	2	0	0	0	6	0	3	1	1	5	5	5	1	1	3	2	1	2	3	1	0	1	1	1	1	1	1	1	1	1	4	1	1	1	1	1	1	1	1	1	1	4	4	4	3
2	11	1	4	5	2	1	1	0	5	0	2	0	1	5	5	5	1	2	3	3	1	1	3	1	0	1	1	1	1	1	1	1	5	1	4	1	1	1	2	1	1	1	1	1	1	4	4	4	3
2	11	1	4	5	2	1	1	0	6	0	2	1	1	5	5	5	1	2	2	2	3	1	2	1	1	1	1	1	1	1	1	1	3	1	3	1	1	1	1	1	2	2	2	1	1	4	4	4	4
2	11	1	4	5	2	1	1	0	3	0	2	1	1	5	5	5	1	2	3	5	1	1	2	1	0	2	2	1	2	1	1	1	2	1	1	1	1	1	1	1	1	1	1	1	1	4	4	4	4
2	11	1	4	5	2	1	1	1	5	0	2	1	1	4	5	5	1	2	2	2	1	1	2	1	0	1	1	3	1	2	3	2	4	1	2	1	1	4	4	1	2	1	1	1	1	4	4	4	4
1	11	1	4	5	2	0	1	1	5	0	2	0	0	5	5	5	1	2	3	5	1	2	3	1	0	1	2	2	1	2	2	1	3	4	3	2	1	2	2	2	1	1	1	1	1	3	2	4	2
2	11	1	4	5	2	1	1	0	6	0	3	0	1	5	5	5	1	2	3	3	1	2	3	1	0	1	1	1	1	1	1	1	1	1	1	1	1	1	1	1	1	1	1	1	1	2	2	2	2
1	11	1	4	5	2	0	0	0	6	0	4	0	1	5	5	5	1	1	3	5	1	2	3	1	0	1	1	1	1	1	1	1	1	1	1	1	1	1	1	1	1	1	1	1	1	4	4	4	5
2	11	1	4	5	2	1	1	0	6	0	1	0	1	5	5	1	1	2	1	1	1	1	1	1	0	1	1	1	1	1	1	1	2	1	2	1	1	1	1	1	1	1	1	1	1	5	5	5	4
2	11	1	4	5	2	0	1	1	6	0	2	0	1	1	4	5	1	2	3	3	1	2	2	1	0	3	1	1	2	1	2	1	2	1	3	1	1	3	2	2	3	2	2	1	2	4	4	3	4
1	11	1	4	5	2	0	0	0	6	0	3	0	1	4	4	1	1	1	5	5	1	5	5	1	0	2	1	1	1	1	1	1	1	1	1	1	1	1	1	1	1	1	1	1	1	1	1	1	1
2	11	1	4	5	2	1	1	0	6	0	1	0	1	5	5	5	1	2	2	2	1	1	1	1	1	4	1	1	3	1	1	1	3	1	4	1	1	3	1	1	5	1	1	1	2	4	5	5	5
2	11	1	4	5	2	1	1	0	5	0	2	0	1	5	5	5	1	2	3	3	1	1	3	1	0	1	1	1	1	1	2	1	4	1	4	1	1	1	1	1	1	1	1	1	1	3	3	4	3
2	11	1	4	5	2	1	1	0	5	0	2	0	1	5	5	5	1	2	3	3	1	1	3	1	0	1	1	1	1	1	2	1	3	1	5	1	1	1	1	1	1	1	1	1	1	4	4	4	3
2	11	1	4	5	2	0	1	0	6	0	1	1	1	3	5	5	1	1	4	1	1	5	1	1	0	1	2	1	1	1	2	2	2	2	2	1	1	4	4	1	4	2	2	1	4	5	5	5	5
1	11	1	4	5	2	1	0	0	6	0	2	1	1	3	3	5	1	2	3	4	1	1	3	1	1	5	1	1	1	1	1	1	1	1	1	1	1	1	1	1	1	1	1	1	1	5	5	5	5
1	11	1	4	5	2	0	0	0	6	0	1	1	1	4	5	5	1	2	1	1	1	2	1	1	1	1	1	1	1	1	1	1	4	1	1	1	1	1	1	1	1	1	1	1	1	5	5	5	5
2	11	1	4	5	2	1	1	0	5	0	2	0	1	5	5	5	1	1	3	2	1	2	2	1	1	1	1	1	3	1	1	1	3	1	4	1	1	2	2	1	2	1	1	1	1	3	2	2	2
2	11	1	4	5	2	1	1	0	5	0	3	0	1	4	4	5	1	1	4	5	1	2	4	1	1	1	1	1	1	1	1	1	1	1	1	1	1	1	1	1	1	1	1	1	1	3	1	1	1
1	11	1	4	5	2	1	1	0	6	0	1	1	1	5	5	5	1	2	1	1	1	1	1	1	0	1	1	1	1	1	1	1	5	1	1	1	1	1	1	1	1	1	1	1	1	5	5	5	5
1	11	1	4	5	2	1	1	0	2	1	1	1	1	5	5	5	1	3	1	1	3	1	1	1	1	1	1	1	1	1	1	1	2	1	2	1	1	1	3	1	1	1	1	1	1	5	5	5	5
2	11	1	4	5	2	0	1	0	6	0	1	1	1	5	5	5	1	1	3	1	1	1	1	1	1	1	1	1	1	1	1	1	3	1	3	1	4	1	1	1	3	1	1	1	1	5	5	5	5
1	11	1	4	5	2	0	0	0	6	0	3	1	1	3	1	3	1	1	4	4	1	5	2	1	1	3	2	1	5	1	2	2	2	2	4	1	1	2	4	2	2	2	2	1	1	1	1	1	1
2	11	1	4	5	2	0	0	0	6	0	1	1	1	5	5	5	1	1	3	5	1	5	3	1	0	1	1	1	1	1	1	1	1	1	4	1	1	1	1	1	1	1	1	1	1	3	4	4	4
1	11	1	4	5	2	1	1	0	3	0	1	0	1	5	5	5	1	2	2	1	1	1	1	1	0	1	1	1	1	1	1	1	1	1	1	1	1	1	1	1	1	1	1	1	1	5	5	5	5
2	11	1	4	5	2	1	1	0	3	0	1	1	1	5	5	1	1	2	2	2	1	1	1	1	0	1	2	2	1	4	1	1	4	1	5	1	1	1	1	1	1	1	1	1	1	5	5	5	5
1	11	1	4	5	2	1	1	0	5	0	2	1	1	5	4	5	1	2	3	5	1	1	2	1	0	3	1	1	1	1	1	1	1	1	1	1	1	1	1	1	1	1	1	1	1	3	3	4	2
2	11	1	4	5	2	0	0	0	6	0	1	1	1	5	5	5	1	2	1	1	1	2	1	1	1	1	1	1	1	1	1	1	1	1	1	1	1	1	1	1	1	1	1	1	1	5	5	5	5
2	11	1	4	5	2	0	0	0	6	0	2	1	1	5	5	5	1	1	3	5	1	2	3	1	1	1	1	1	1	1	1	1	1	1	1	1	1	1	1	1	1	1	1	1	1	4	2	2	3
1	11	1	4	5	2	1	0	0	6	0	2	0	1	4	4	4	2	2	3	3	1	2	3	1	1	4	3	1	1	1	1	1	5	1	4	1	1	1	1	1	1	2	1	1	1	2	3	3	4
2	11	1	4	5	2	1	1	0	5	0	1	1	1	4	4	5	1	3	1	1	1	1	1	1	1	2	1	1	2	1	1	1	3	1	1	1	1	2	1	1	3	1	1	1	1	5	5	5	5
2	11	1	4	5	2	1	0	0	6	0	2	0	1	4	4	5	1	2	3	3	1	1	3	1	1	3	1	1	1	1	1	1	1	1	3	1	1	1	1	1	1	2	1	1	1	3	4	4	4
1	11	1	4	5	2	0	0	1	6	0	3	1	1	4	5	5	1	1	5	5	1	5	5	1	0	1	1	1	1	1	1	1	1	1	1	1	1	1	1	1	1	1	1	1	1	4	4	3	3
1	11	1	4	5	2	1	1	0	2	0	1	0	1	4	5	1	1	3	2	1	1	1	1	5	1	1	2	4	1	1	4	2	5	1	1	1	2	1	4	1	3	2	2	1	2	5	5	5	5
1	11	1	4	5	2	1	0	0	6	0	4	1	1	4	4	5	1	1	4	5	1	5	4	1	0	5	1	1	3	1	1	1	3	1	1	1	1	1	1	1	1	1	1	1	1	1	1	1	1
2	11	1	4	5	2	1	1	0	6	0	2	0	1	5	5	5	1	2	3	4	1	1	4	1	1	1	1	1	1	1	1	1	1	1	1	1	1	1	1	1	1	1	1	1	1	3	3	2	2
1	11	1	4	5	2	1	1	0	5	0	2	0	1	5	5	5	1	2	3	5	1	1	3	1	0	1	2	2	2	1	2	2	3	1	2	1	1	2	3	1	3	2	2	2	1	3	2	3	2
1	11	1	4	5	2	0	1	0	6	0	3	0	1	5	5	5	1	1	3	5	1	1	3	1	0	1	1	1	1	1	1	1	1	1	1	1	1	1	1	1	1	1	1	1	1	1	1	1	1
1	11	1	4	5	2	1	1	0	5	0	1	1	1	5	5	1	1	2	3	5	1	1	2	5	1	1	1	1	1	1	1	1	1	1	1	1	1	1	1	1	1	1	1	1	1	5	5	5	5
1	11	1	4	5	2	1	1	0	5	0	2	0	1	5	5	5	1	2	2	3	1	2	2	1	0	1	3	4	1	2	1	1	4	1	2	1	1	1	4	1	3	3	3	3	3	5	5	5	5
2	11	1	4	5	2	1	1	0	3	0	1	0	1	5	4	5	1	2	2	2	1	1	2	1	0	1	2	2	1	1	2	1	4	1	2	1	1	2	2	1	2	1	1	1	1	4	5	5	4
1	11	1	4	5	2	0	0	0	6	0	1	1	1	4	5	2	1	1	1	1	2	1	2	1	0	1	2	1	3	1	2	2	1	1	1	1	1	1	1	1	1	1	1	1	1	5	5	5	5
1	11	1	4	5	2	0	1	0	6	0	4	0	1	4	4	5	1	1	5	5	2	1	5	1	0	1	1	1	1	1	1	1	1	1	1	1	1	1	1	1	1	1	1	1	1	1	1	1	1
2	11	1	4	5	2	0	0	1	6	0	1	0	1	3	5	5	1	1	2	2	1	5	3	1	0	1	1	1	2	1	3	1	1	1	3	1	1	4	2	1	1	1	1	1	1	5	4	4	4
2	11	1	4	5	2	1	1	0	5	0	3	0	1	5	5	5	1	2	3	3	1	1	3	1	0	3	1	1	1	1	3	1	1	1	1	1	1	1	1	1	1	1	1	1	1	3	4	3	4
2	11	1	4	5	2	1	1	0	6	0	2	1	1	4	5	5	1	1	3	3	1	2	3	1	1	5	1	1	1	1	1	1	5	1	1	1	1	1	1	1	1	1	1	1	1	3	2	2	3
2	11	1	4	5	2	0	0	1	6	0	1	0	1	4	4	3	1	2	3	3	1	5	3	1	0	5	1	2	1	1	2	2	5	3	2	1	1	1	1	2	1	3	1	1	1	5	2	4	5
2	11	1	4	5	2	1	1	0	6	0	1	0	1	5	5	5	1	3	1	1	1	1	1	1	0	1	1	1	1	1	1	1	5	1	3	1	1	3	1	1	1	1	1	1	1	4	4	5	5
1	11	1	4	5	2	0	1	0	6	0	1	1	1	5	5	5	1	3	1	1	1	1	1	1	1	5	1	1	1	1	1	1	1	1	1	1	1	1	1	1	1	1	1	1	1	5	5	5	5
1	11	1	4	5	2	1	1	0	6	0	4	0	1	4	4	5	1	1	4	5	2	1	5	1	0	1	1	1	1	1	1	1	1	1	1	1	1	1	1	1	1	1	1	1	1	1	1	1	1
2	11	1	4	5	2	1	1	0	5	0	1	1	1	5	5	5	1	3	3	1	1	2	1	5	1	1	1	1	1	1	1	1	4	1	4	1	1	1	1	1	1	1	1	1	1	4	4	4	4
1	11	1	4	5	2	1	1	0	6	0	1	0	1	5	5	5	1	2	2	1	3	1	2	2	1	1	1	1	1	1	1	1	3	1	4	1	1	1	2	1	3	2	2	1	1	5	5	5	4
2	11	1	4	5	2	1	1	0	6	0	2	0	1	5	5	5	1	2	3	3	1	1	3	1	0	1	1	1	1	1	1	1	1	1	1	1	1	3	1	1	1	1	1	1	1	3	3	4	3
1	11	1	4	5	1	1	1	0	6	0	2	0	1	4	4	5	1	2	3	3	2	2	2	1	1	1	1	1	5	1	1	1	1	1	1	1	1	1	1	1	1	1	1	1	1	3	3	3	3
2	11	1	4	5	2	1	1	0	6	0	1	0	1	4	4	4	1	2	2	2	1	1	2	1	0	2	1	1	1	1	1	1	4	2	2	1	1	2	2	1	2	1	1	1	1	4	3	2	2
1	11	1	4	5	2	0	1	0	5	0	2	0	1	4	1	5	1	2	3	3	2	2	1	1	1	1	1	1	2	1	1	1	5	1	3	1	1	1	3	1	5	1	3	1	1	4	5	4	3
1	11	1	4	5	2	1	1	0	6	0	2	1	1	5	5	5	1	2	3	3	1	1	1	1	0	1	3	1	3	1	3	2	4	2	3	1	1	3	4	3	2	2	2	1	2	4	4	4	4
2	11	1	4	5	2	1	1	1	5	0	2	0	1	5	5	5	1	2	3	3	1	1	3	1	1	1	1	1	1	1	1	1	1	1	1	1	1	1	1	1	1	1	1	1	1	3	4	3	4
2	11	1	4	5	2	0	1	1	6	0	2	0	1	4	4	5	1	2	2	2	1	1	2	1	1	2	2	1	1	1	1	1	1	1	1	1	1	1	1	1	1	1	1	1	1	5	5	5	5
2	11	1	4	5	1	1	1	0	6	0	2	0	1	5	5	5	1	2	3	5	1	1	2	1	1	4	1	1	1	1	1	1	2	1	1	1	1	1	1	1	1	1	1	1	1	4	2	3	3
1	11	1	4	5	2	1	1	0	6	0	2	0	1	5	5	5	1	2	3	3	1	1	2	1	1	3	1	1	1	1	1	1	1	1	1	1	1	1	1	1	1	1	1	1	1	4	4	4	4
1	11	1	4	5	2	1	1	0	6	0	2	1	1	5	5	5	1	1	3	5	1	5	3	1	1	1	1	1	1	1	1	1	2	2	4	2	2	3	2	2	2	2	2	2	2	4	4	4	2
2	11	1	4	5	2	1	0	0	6	0	4	0	0	5	5	5	1	1	5	5	1	2	3	1	1	1	1	1	1	1	1	1	5	1	1	1	1	1	1	1	1	1	1	1	1	4	4	4	4
2	11	1	4	5	2	0	0	0	6	0	4	1	1	5	5	3	1	1	3	4	3	5	3	1	0	1	2	1	2	2	1	2	2	2	2	2	2	2	2	2	2	2	2	2	2	4	4	4	4
2	11	1	4	5	2	1	1	0	3	0	2	0	1	5	5	5	1	2	2	2	1	1	2	1	0	1	1	1	1	1	1	2	3	1	2	1	1	2	1	2	1	1	1	1	1	5	5	5	4
1	11	1	4	5	2	0	0	1	6	0	4	0	0	5	5	5	5	3	5	1	2	3	3	4	1	1	1	1	1	1	1	1	1	1	1	1	1	1	1	1	1	1	1	1	1	5	5	5	5
1	11	1	4	5	2	1	1	0	6	1	3	1	1	3	4	5	1	2	2	2	3	1	2	1	1	2	1	2	1	3	2	2	5	2	3	2	1	1	4	2	4	2	2	2	1	5	5	5	5
2	11	1	4	5	2	1	0	0	5	0	2	0	1	5	4	5	1	2	2	3	1	1	2	2	0	3	1	2	2	2	2	2	4	1	1	1	1	2	4	1	2	1	1	1	1	4	4	3	4
1	11	1	4	5	2	1	1	0	5	0	3	1	1	2	3	5	1	1	4	5	1	5	4	1	0	3	1	1	1	1	1	1	3	1	1	1	1	1	3	1	2	1	1	1	1	3	1	1	1
1	11	1	4	5	2	1	1	0	6	0	1	1	1	5	5	5	1	1	3	1	1	5	4	1	1	2	3	2	2	2	2	2	4	2	2	1	1	2	2	2	2	2	1	1	1	2	2	2	1
1	11	1	4	5	2	1	1	0	5	0	1	0	1	5	5	5	1	2	1	1	1	1	1	1	0	2	1	1	1	1	1	1	4	1	4	1	1	4	4	1	3	2	1	1	1	5	5	5	5
2	11	1	4	5	2	1	0	0	6	0	2	1	1	4	4	4	2	2	2	2	3	4	2	1	1	1	1	1	1	1	1	1	5	1	1	1	1	1	5	1	1	1	1	1	1	4	4	4	4
1	11	1	4	5	2	1	1	1	5	0	1	0	1	5	5	5	1	2	2	3	2	3	2	1	0	1	2	1	1	1	1	1	5	1	2	1	1	1	1	1	1	1	1	1	1	5	4	4	5
1	11	1	4	5	2	0	1	0	6	0	1	0	1	5	5	5	1	3	1	1	1	1	2	1	0	1	1	1	1	1	1	2	2	2	2	2	2	2	2	2	1	1	2	2	2	4	4	4	4
1	11	1	4	5	2	0	0	0	6	0	2	1	1	5	3	5	1	1	3	3	1	5	3	2	0	5	1	1	1	1	1	1	5	1	1	1	1	1	1	1	1	1	1	1	1	5	3	4	2
1	11	1	4	5	2	0	0	0	6	0	2	0	1	1	4	5	1	2	2	3	3	1	2	1	1	2	2	1	1	1	2	2	3	2	4	1	1	2	3	1	3	2	1	1	1	3	3	3	4
1	11	1	4	5	2	1	1	0	5	0	1	0	1	5	5	5	1	2	1	1	1	1	1	1	0	1	1	1	1	1	1	1	3	1	3	1	1	1	1	1	1	1	1	1	1	5	5	5	5
1	11	1	4	5	2	1	1	0	5	0	1	0	1	5	5	5	1	2	1	1	1	1	1	1	0	1	1	1	1	1	1	1	1	1	3	1	1	1	1	1	1	1	1	1	1	5	5	5	5
1	11	1	4	5	2	0	1	0	6	0	2	1	1	5	5	1	2	1	3	2	1	5	4	1	0	1	3	1	1	1	1	1	5	1	3	1	1	2	1	1	1	1	1	1	1	3	4	4	3
2	11	1	4	5	2	1	0	0	6	0	2	1	1	4	4	5	1	2	4	4	1	2	4	1	0	2	1	2	3	2	3	2	4	2	2	2	1	1	2	2	1	1	1	1	1	4	4	4	4
1	11	1	4	5	2	1	1	0	5	0	1	0	1	5	5	5	1	2	1	1	1	1	1	1	0	1	1	1	1	1	1	1	3	1	1	1	1	1	1	1	1	1	1	1	1	5	5	5	5
2	11	1	4	5	2	1	1	0	6	0	1	0	1	3	4	5	1	2	3	1	1	1	3	1	0	1	1	1	3	1	2	1	1	1	1	1	1	3	4	1	1	1	1	1	1	4	5	5	3
2	11	1	4	5	2	1	1	1	3	0	3	0	1	5	5	5	1	2	3	4	1	1	3	1	1	4	1	2	1	1	1	1	3	1	1	1	1	1	4	1	1	1	1	1	1	3	2	2	2
1	11	1	4	5	2	0	1	0	5	0	1	0	1	5	4	5	1	2	2	3	1	2	1	1	0	1	1	1	1	1	1	1	5	1	1	1	1	3	1	1	1	1	1	1	1	5	5	5	2
1	11	1	4	5	2	0	0	1	6	0	1	0	1	5	4	5	1	2	1	1	1	5	5	1	1	5	1	1	1	1	1	1	1	1	3	1	1	1	1	1	1	1	1	1	1	5	5	5	5
2	11	1	4	5	2	1	1	0	5	0	3	0	1	4	4	3	1	2	3	5	1	1	3	1	1	2	2	2	2	2	2	2	2	2	2	2	2	2	2	2	2	2	2	2	2	3	3	3	3
1	11	1	4	5	2	0	1	0	6	0	1	1	1	5	5	5	1	2	1	5	1	1	1	1	0	1	1	1	1	1	1	1	5	1	1	1	1	3	3	1	1	1	1	1	1	5	5	4	1
2	11	1	4	5	2	1	1	0	4	0	1	0	1	5	5	5	1	3	1	1	1	4	1	1	0	1	2	1	1	1	2	1	1	1	3	1	1	1	2	1	2	2	1	1	1	5	5	5	4
2	11	1	4	5	2	1	1	0	5	0	2	0	1	5	5	5	1	3	1	1	1	1	1	1	1	1	1	1	1	1	1	1	1	1	1	1	1	2	2	1	1	1	1	1	1	3	3	3	1
1	11	1	4	5	2	0	0	0	6	0	1	1	1	2	1	5	1	2	3	3	4	4	4	1	0	3	2	2	2	2	1	2	2	2	3	1	1	3	3	2	2	2	2	1	2	4	3	3	4
2	11	1	4	5	2	0	1	0	6	0	1	0	1	5	5	5	1	2	3	3	1	2	1	1	0	1	1	1	1	1	1	1	5	1	4	1	1	1	3	1	2	2	1	1	4	2	2	2	2
1	11	1	4	5	2	1	1	0	6	0	1	0	1	5	5	5	1	2	3	2	1	1	2	1	1	1	1	1	1	1	1	1	1	1	5	1	1	1	1	1	1	1	1	1	1	5	5	5	5
1	11	1	4	5	2	0	0	0	6	0	3	1	1	5	5	5	1	2	3	4	1	1	3	2	1	1	1	1	1	1	1	1	1	1	1	1	1	1	1	1	1	1	1	1	1	1	1	1	1
2	11	1	4	5	2	1	1	0	3	0	2	1	1	5	1	5	1	2	2	2	1	1	2	1	0	1	1	1	1	1	1	1	2	1	1	1	1	2	1	1	1	1	1	1	1	5	4	4	4
2	11	1	4	5	2	0	0	0	6	1	1	1	1	4	5	5	1	1	1	1	1	4	3	1	1	1	2	1	2	1	1	2	3	2	3	1	1	3	2	1	2	2	1	1	2	5	5	5	5
2	11	1	4	5	2	1	1	0	4	0	3	0	1	4	4	1	1	1	5	5	1	2	5	1	0	3	2	2	3	2	2	2	4	2	3	2	2	3	2	2	3	2	2	2	2	3	2	1	3
2	11	1	4	5	2	1	1	0	6	0	1	0	1	4	4	5	1	2	3	3	1	1	3	1	0	1	1	1	1	1	1	1	5	1	1	1	1	1	2	1	2	2	2	1	2	3	3	4	2
2	11	1	4	5	2	1	1	0	5	0	2	0	1	5	5	5	1	2	2	1	1	1	2	1	0	5	3	2	3	1	1	1	2	2	1	1	2	1	1	1	2	3	1	1	1	3	3	3	2
2	11	1	4	5	2	0	1	1	6	0	2	1	0	5	5	5	1	3	2	2	2	3	2	1	1	5	2	1	1	1	1	1	2	1	1	1	1	1	1	1	1	1	1	1	1	5	4	4	3
2	11	1	4	5	2	1	0	0	6	0	2	0	1	5	5	3	1	2	2	3	1	1	3	1	1	1	2	2	2	2	2	1	4	2	1	1	1	1	4	1	1	1	1	1	1	4	2	2	2
1	11	1	4	5	2	1	1	0	5	0	1	0	1	5	5	5	1	2	2	2	1	2	2	1	1	1	1	1	1	1	1	1	3	1	1	1	1	1	1	1	1	1	1	1	1	5	5	5	5
1	11	1	4	5	2	1	1	1	3	0	1	0	1	4	4	5	1	2	2	3	1	1	2	1	0	1	1	1	1	1	1	1	4	1	1	1	1	1	1	1	1	1	1	1	1	4	4	4	4
1	11	1	4	5	2	1	1	0	3	0	2	1	1	5	5	5	1	2	2	2	1	1	1	1	1	1	1	1	1	1	1	1	1	1	1	1	1	1	1	1	1	1	1	1	1	5	5	5	4
2	11	1	4	5	2	0	0	0	6	0	3	1	0	5	4	5	1	1	4	4	1	2	4	1	1	2	2	1	2	2	1	2	5	2	3	2	2	3	2	2	2	2	2	1	2	4	3	3	4
1	11	1	4	5	2	1	1	0	6	0	3	1	1	5	5	5	1	2	4	4	1	2	4	1	1	2	2	2	3	2	2	2	4	2	2	2	2	2	2	2	2	2	2	2	2	4	1	3	3
1	11	1	4	5	2	1	1	0	5	0	1	1	1	5	5	5	1	2	1	1	1	2	1	1	1	1	1	1	1	1	1	1	1	1	1	1	1	1	1	1	1	1	1	1	1	5	5	5	5
2	11	1	4	5	2	1	1	1	5	0	2	0	1	5	5	5	1	2	3	3	1	1	3	1	0	1	1	1	1	1	1	1	1	1	1	1	1	1	1	1	1	1	1	1	1	5	3	3	4
2	11	1	4	5	2	1	1	1	5	0	2	1	1	5	5	5	1	2	3	3	1	1	3	1	0	1	1	1	1	1	1	1	1	1	1	1	1	1	1	1	1	1	1	1	1	4	3	3	4
2	11	1	4	5	2	1	1	0	6	0	2	0	1	5	5	5	1	1	3	4	1	2	2	1	1	1	1	1	2	1	1	1	5	1	2	1	1	1	2	1	2	1	1	1	1	4	4	4	4
1	11	1	4	5	2	0	0	0	6	0	1	1	1	5	5	5	1	1	3	3	1	2	2	1	0	1	1	1	1	4	1	3	5	1	1	1	1	1	1	1	1	1	1	1	1	5	4	4	3
1	11	1	4	5	2	1	1	1	5	0	2	0	1	4	4	5	1	3	3	2	1	1	3	1	0	1	2	1	3	1	1	1	1	1	3	1	1	3	2	1	1	1	1	1	1	5	5	3	4
2	11	1	4	5	2	1	1	1	6	0	2	0	1	5	5	5	1	2	3	2	1	2	2	1	1	1	1	1	1	1	1	1	4	1	1	1	1	1	1	1	1	1	1	1	3	4	4	4	4
2	11	1	4	5	2	1	1	0	3	0	1	0	1	4	4	5	1	2	1	1	1	1	1	1	0	1	1	1	1	1	1	1	4	5	2	1	1	2	1	1	1	1	1	1	1	5	5	5	5
1	11	1	4	5	2	1	1	0	6	0	2	0	1	5	5	5	1	2	3	5	1	1	1	1	1	3	1	1	4	1	2	2	3	4	3	1	1	1	1	1	1	2	1	1	2	4	3	3	3
2	11	1	4	5	2	1	1	0	2	0	2	0	1	5	5	5	1	2	3	5	1	1	3	1	0	1	1	1	1	1	1	1	1	1	1	1	1	1	1	1	1	1	1	1	1	4	2	3	3
2	11	1	4	5	2	0	0	0	6	0	1	0	1	5	5	5	1	2	3	3	1	2	4	1	1	3	1	1	1	1	1	1	5	1	3	1	1	1	1	1	1	1	1	1	1	4	4	3	4
2	11	1	4	5	2	0	1	0	6	0	2	1	1	5	5	5	1	2	2	2	1	1	2	1	0	1	1	1	1	1	1	1	1	1	3	1	1	2	1	1	1	1	1	1	1	4	4	4	3
1	11	1	4	5	2	1	1	0	6	0	2	0	1	4	4	4	1	2	3	3	1	2	2	2	1	1	1	1	1	1	1	1	1	1	1	1	1	1	1	1	2	1	1	1	1	5	5	5	5
1	11	1	4	5	2	1	1	0	5	0	2	1	1	4	5	5	1	2	3	4	2	1	3	1	1	3	2	2	4	1	1	1	4	1	2	1	1	2	1	1	2	2	1	1	1	4	4	4	2
2	11	1	4	5	2	1	1	0	5	0	1	1	1	4	5	1	1	2	3	4	1	1	4	1	1	3	3	2	3	1	1	2	3	2	2	2	2	2	2	2	2	2	2	2	2	4	3	3	3
1	11	1	4	5	2	0	0	0	6	0	2	1	1	2	2	1	1	1	5	4	1	5	3	1	0	1	2	1	1	1	2	1	3	1	2	1	1	2	1	1	3	2	1	1	3	4	3	3	2
1	11	1	4	5	2	0	0	0	6	0	3	0	1	1	1	1	1	1	1	1	1	1	1	1	1	1	1	1	1	1	1	1	1	1	1	1	1	1	1	1	1	1	1	1	1	1	1	1	1
1	11	1	4	5	2	1	1	0	6	0	3	0	1	4	4	1	1	2	3	4	1	1	3	1	1	1	1	1	1	1	1	1	1	1	1	1	1	1	1	1	1	1	1	1	1	3	3	3	3
1	11	1	4	5	2	1	0	0	2	0	4	0	0	2	4	3	1	1	1	3	1	3	3	4	0	1	1	1	1	1	1	1	1	1	1	1	1	1	1	1	1	1	1	1	1	5	5	5	5
1	11	1	4	5	2	0	0	0	6	0	2	1	1	3	3	3	1	2	3	5	2	2	3	1	1	1	1	1	5	1	1	1	5	5	5	1	1	1	1	1	1	1	1	1	1	3	3	4	4
1	11	1	4	5	2	1	1	0	5	1	1	0	1	1	5	5	1	2	1	1	1	1	1	1	1	1	1	1	1	1	1	1	5	1	1	1	1	1	1	1	1	1	1	1	1	5	5	5	5
1	11	1	4	5	2	0	1	0	6	0	1	0	1	3	1	3	1	2	2	2	4	2	2	1	0	1	2	2	1	1	1	2	5	2	2	1	1	3	2	1	1	1	1	1	3	3	3	3	3
2	11	1	4	5	2	1	1	0	2	0	1	1	0	5	5	5	1	2	1	1	1	1	1	1	1	1	1	1	2	1	1	1	2	2	2	1	1	1	1	1	1	1	1	1	1	5	5	4	4
1	11	1	4	5	2	0	0	0	6	0	3	0	1	5	5	5	1	1	3	4	1	5	4	1	0	1	1	1	1	1	1	1	1	1	1	1	1	1	1	1	2	1	1	1	1	3	3	3	2
2	11	1	4	5	1	0	0	0	6	0	1	0	1	5	5	5	1	2	3	3	1	2	3	1	1	3	1	1	1	1	1	1	3	1	1	1	1	1	3	1	1	1	1	1	1	3	2	2	2
1	11	1	4	5	2	1	1	0	6	1	1	0	0	4	4	5	1	2	3	4	1	1	2	1	0	3	1	1	5	1	1	2	5	1	5	1	1	2	5	1	1	1	1	1	1	3	4	3	1
1	11	1	4	5	2	1	1	0	6	0	2	0	1	2	2	5	1	1	4	5	1	2	3	1	0	1	1	1	1	1	1	1	1	1	1	1	1	1	1	1	1	1	1	1	1	2	2	2	2
2	11	1	4	5	2	1	1	0	5	0	1	0	1	5	5	5	1	2	2	2	1	2	2	1	0	2	1	1	1	1	1	1	3	1	1	1	1	1	1	1	1	1	1	1	1	4	4	4	3
2	11	1	4	5	2	1	0	0	6	1	2	1	1	5	5	5	1	1	2	1	1	1	1	1	1	1	1	1	3	1	3	1	5	1	4	1	1	3	5	1	4	1	1	1	5	5	4	5	5
1	11	1	4	5	2	1	0	0	6	0	2	1	1	4	4	1	1	1	3	3	1	2	3	1	1	4	2	2	2	2	2	2	2	2	2	2	2	2	2	2	2	1	2	2	4	3	4	3	4
2	11	1	4	5	2	1	0	0	6	1	2	1	1	5	5	5	1	2	2	1	1	1	2	1	1	1	2	1	3	1	1	1	5	5	3	1	1	5	1	1	3	1	1	1	1	5	5	5	5
1	11	1	4	5	2	1	1	0	4	0	2	0	1	5	5	5	1	3	3	3	1	1	1	1	0	1	1	1	1	1	1	1	5	1	5	1	1	1	1	1	1	1	1	1	1	1	4	4	1
2	11	1	4	5	2	1	1	0	6	0	2	1	1	4	4	5	1	2	3	3	1	2	2	1	0	3	2	1	2	1	1	2	2	2	2	1	1	1	2	1	2	1	1	1	2	3	2	3	2
1	11	1	4	5	2	0	1	0	2	0	1	0	0	5	5	5	1	2	2	3	1	1	2	5	1	1	1	1	2	1	1	1	4	2	2	2	2	2	2	2	2	2	2	2	2	5	5	5	3
1	11	1	4	5	2	1	1	0	5	0	2	0	1	4	4	5	1	2	3	3	1	2	3	1	0	1	1	1	1	1	1	1	1	1	1	1	1	1	1	1	1	1	1	1	1	4	3	3	1
1	11	1	4	5	1	0	0	0	6	0	3	0	1	3	4	5	1	1	4	5	1	3	4	1	0	4	1	1	1	1	1	1	1	1	1	1	1	1	1	1	1	1	1	1	1	2	1	1	2
1	11	1	4	5	2	1	1	0	6	0	2	0	0	1	4	3	1	2	3	3	1	1	3	1	1	1	1	1	1	1	1	1	1	1	1	1	1	1	1	1	1	1	1	1	1	3	3	3	3
2	11	1	4	5	2	0	0	0	3	0	1	0	0	5	1	5	3	1	3	5	3	1	2	5	1	2	3	3	3	3	3	2	3	2	3	2	3	4	3	4	3	4	3	3	3	4	4	3	4
2	11	1	4	5	2	0	0	0	5	0	1	0	1	4	2	3	4	3	2	1	4	1	4	2	0	3	3	2	5	1	3	5	1	3	3	1	2	4	3	1	2	3	4	5	1	3	2	1	4
2	11	1	4	5	2	1	1	0	5	0	3	0	1	5	5	5	1	2	3	4	1	1	4	1	1	1	1	1	5	1	1	1	5	1	1	1	1	1	1	1	1	1	1	1	1	1	2	3	1
1	11	1	4	5	2	1	1	0	6	0	2	0	0	5	5	5	1	2	3	3	1	1	3	1	1	1	1	1	5	1	1	1	5	5	1	1	1	1	1	1	1	1	1	1	1	1	1	1	1
1	11	1	4	5	2	1	0	0	5	0	2	0	1	4	2	4	1	2	3	3	2	3	3	1	0	5	1	1	1	1	2	1	3	1	3	1	1	1	3	1	1	1	1	1	1	3	3	3	2
1	11	1	4	5	2	1	1	0	5	0	1	1	1	4	4	5	1	2	2	2	1	1	2	5	1	1	1	1	1	1	1	1	1	1	1	1	1	1	1	1	1	1	1	1	1	3	3	3	3
2	10	1	4	6	2	1	1	0	5	0	2	1	1	5	4	5	1	2	3	3	1	2	3	1	1	1	2	2	1	1	2	2	2	3	3	2	1	2	3	1	2	2	2	1	1	3	4	2	2
2	11	1	2	6	2	0	0	1	6	0	2	0	1	5	5	5	1	2	3	3	1	2	2	1	1	1	1	1	4	1	1	1	1	1	1	1	1	1	5	1	1	1	1	1	1	4	4	4	4
2	12	2	2	6	2	0	0	0	6	0	2	1	1	3	5	5	1	1	5	4	1	5	2	3	0	1	1	1	5	1	1	1	1	1	1	1	1	1	1	1	1	1	1	1	1	2	2	2	3
1	12	2	2	6	2	0	0	0	6	0	1	1	1	4	5	5	1	1	3	5	3	2	3	1	1	1	1	1	1	1	1	1	4	1	1	1	1	1	1	1	1	1	1	1	1	3	3	4	3
2	12	2	2	6	2	1	1	0	3	0	1	0	1	3	3	5	1	2	4	5	1	1	3	2	0	1	1	1	1	1	1	1	1	1	1	1	1	1	1	1	1	1	1	1	1	3	3	3	3
2	12	2	2	6	2	1	1	0	5	0	2	0	1	3	3	3	1	2	3	3	1	2	2	1	1	3	1	1	3	1	1	1	1	1	1	1	1	1	1	1	1	1	1	1	1	2	2	2	1
1	12	2	2	6	2	0	1	0	6	0	4	0	1	3	4	5	1	2	3	4	1	1	4	1	0	1	1	1	1	1	1	1	5	1	1	1	1	1	1	1	1	1	1	1	1	3	2	2	4
1	12	2	2	6	2	0	1	0	6	0	3	1	1	4	5	5	1	2	3	5	1	1	2	1	1	1	1	1	1	1	1	1	1	1	1	1	1	1	1	1	1	1	1	1	1	1	2	2	2
1	12	2	2	6	2	0	0	0	6	0	2	1	1	3	5	5	1	1	3	3	2	2	3	1	0	1	1	1	1	1	1	2	3	1	4	1	1	3	3	1	3	1	1	1	1	3	3	3	4
2	12	2	2	6	2	0	0	0	6	0	2	0	1	4	4	5	1	1	3	3	1	5	4	1	0	1	2	2	1	1	1	1	3	1	3	1	1	1	1	1	1	1	1	1	1	1	2	1	1
2	12	2	2	6	2	0	0	0	6	0	1	1	0	5	5	1	1	1	3	3	1	4	2	1	1	2	1	1	1	1	1	1	1	1	1	1	1	1	1	1	1	1	1	1	1	5	5	5	5
1	12	2	2	6	2	0	0	0	6	0	3	1	1	5	5	5	2	1	3	4	2	5	4	1	0	2	1	1	1	1	1	1	4	1	4	1	1	4	1	1	3	1	1	1	1	3	3	3	3
1	12	2	2	6	2	1	1	0	6	0	3	0	1	5	5	5	1	2	3	5	1	1	5	1	1	4	2	2	2	2	3	1	1	1	1	1	1	1	1	1	1	1	1	1	1	1	1	1	1
1	12	2	2	6	2	0	0	1	6	0	3	0	1	5	5	5	1	1	4	3	1	2	4	1	1	3	1	2	2	2	2	2	2	2	2	2	2	2	3	2	2	2	2	2	2	2	2	2	2
1	12	2	2	6	2	0	0	0	6	0	2	1	1	5	5	5	1	1	5	5	1	5	5	1	0	1	1	1	5	1	1	1	1	1	1	1	1	1	1	1	1	1	1	1	1	1	1	1	1
1	12	2	2	6	2	0	1	0	6	0	2	1	1	5	5	1	1	2	3	3	1	1	2	1	0	2	1	1	1	1	1	1	1	1	3	1	1	1	1	1	1	1	1	1	1	5	5	4	4
1	12	2	2	5	1	0	0	0	6	0	3	1	1	4	4	5	1	1	5	5	1	5	5	2	0	1	1	1	1	1	1	1	1	1	1	1	1	1	1	1	1	1	1	1	1	1	1	1	1
1	11	2	2	5	2	0	1	0	6	0	3	0	0	4	3	3	1	2	3	3	1	2	3	1	0	1	1	1	5	1	1	1	5	5	5	1	1	1	1	1	5	1	1	1	1	1	1	1	1
1	11	2	2	5	2	1	1	0	6	0	2	1	1	5	4	5	1	2	4	4	1	1	4	1	0	1	1	1	1	1	1	1	1	1	1	1	1	1	1	1	1	1	1	1	1	1	1	1	1
1	11	2	2	5	2	0	1	0	6	0	2	1	1	5	5	5	1	1	2	2	1	5	2	1	0	5	1	1	1	1	1	1	1	1	1	1	1	1	3	1	1	1	1	1	1	3	3	4	4
1	11	2	2	5	2	0	0	0	6	0	3	0	1	5	3	5	1	1	5	5	1	5	5	1	1	1	1	1	1	1	1	1	1	1	1	1	1	1	1	1	1	1	1	1	1	2	2	2	2
1	11	2	2	5	2	0	0	0	4	0	3	1	0	3	4	5	1	1	3	3	1	2	4	1	0	1	1	1	1	1	1	1	1	1	1	1	1	1	1	1	1	1	1	1	1	1	1	1	1
1	11	2	2	5	2	1	1	0	6	0	3	1	1	4	3	5	1	1	4	3	1	1	3	1	1	3	1	1	1	1	1	2	2	2	2	1	1	1	2	1	1	2	2	1	2	4	2	3	3
1	11	2	2	5	2	1	1	0	5	0	2	1	1	4	5	5	1	2	4	4	1	5	3	1	0	3	1	1	1	1	1	1	5	1	1	1	1	1	1	1	3	1	1	1	1	4	4	4	4
1	11	2	2	5	2	0	0	0	4	0	2	0	1	4	4	5	1	1	2	2	1	5	2	2	0	2	1	1	2	2	2	2	2	2	4	2	2	2	2	2	2	2	1	1	1	4	4	4	4
1	11	2	2	5	2	0	0	0	6	0	3	0	1	3	3	3	1	1	5	5	1	5	3	1	1	1	1	1	1	1	1	1	2	1	1	1	1	1	1	1	1	1	1	1	1	1	1	1	2
1	11	2	2	5	2	1	1	1	1	0	2	0	1	5	5	5	1	2	2	3	1	1	2	1	0	3	2	3	3	2	1	1	3	2	3	1	1	2	1	1	3	1	1	1	1	4	4	4	4
1	11	2	2	5	2	1	1	0	5	0	2	0	1	4	4	5	1	2	3	3	1	1	3	1	0	4	1	2	2	1	1	1	4	1	2	1	1	1	2	2	1	1	1	1	1	2	2	2	2
2	11	2	2	5	2	1	1	0	5	0	1	0	1	4	5	5	1	2	3	5	1	1	1	1	0	2	1	3	3	1	3	3	4	1	2	1	2	3	1	1	2	2	1	1	1	5	4	3	5
1	11	2	2	5	2	0	0	0	6	0	2	0	1	4	4	3	1	1	2	2	1	5	2	1	0	1	2	1	1	1	1	1	5	1	1	1	1	1	1	1	1	1	1	1	1	4	4	4	4
2	11	2	2	5	2	1	1	0	5	0	2	0	1	4	5	1	1	2	3	3	1	1	2	1	0	2	2	2	2	2	2	2	4	2	2	1	2	2	2	2	2	2	2	2	2	4	4	4	4
1	11	2	2	5	1	0	1	1	6	0	2	1	1	5	3	3	1	2	3	3	2	2	3	2	0	1	1	1	1	1	1	1	1	1	1	1	1	1	1	1	1	1	1	1	1	4	4	4	4
1	11	2	2	5	2	1	1	0	5	0	1	0	1	4	5	1	1	2	2	2	1	2	2	3	1	5	1	1	1	1	1	1	4	2	4	1	1	1	1	1	1	1	1	1	1	4	4	4	4
1	11	2	2	5	2	0	0	0	6	0	1	1	1	5	5	5	1	1	1	2	1	5	2	1	0	1	1	1	1	1	1	1	5	1	3	1	1	3	1	1	1	1	1	1	1	4	5	3	3
1	11	2	2	5	2	1	1	0	5	0	2	0	1	4	4	4	1	2	2	2	1	2	2	3	1	5	1	1	2	1	1	1	5	2	4	1	1	1	1	1	1	1	1	1	1	2	4	4	3
2	11	2	2	5	2	0	0	0	6	0	4	1	0	3	5	1	1	1	4	4	1	2	3	1	0	1	1	1	2	1	1	1	2	2	2	2	2	2	2	2	2	2	2	1	2	2	2	2	2
1	11	2	2	5	2	0	0	0	6	0	2	1	1	5	5	5	1	2	3	3	1	2	3	1	1	5	1	1	1	1	1	1	5	1	3	1	1	1	1	1	1	1	1	1	1	1	5	5	4
1	11	2	2	5	2	1	1	1	1	0	3	0	1	5	5	5	1	3	2	3	1	1	2	2	1	1	1	1	1	1	1	1	1	1	1	1	1	1	1	1	1	1	1	1	1	5	4	4	4
2	11	2	2	5	2	1	0	0	5	0	3	0	1	5	5	5	1	1	3	3	3	2	3	1	0	1	1	1	1	1	1	2	2	1	3	1	1	1	2	1	2	2	1	1	1	3	3	3	4
2	11	2	2	5	2	1	1	0	6	0	3	0	1	3	4	1	1	2	3	3	1	5	3	1	0	5	5	1	5	1	1	1	5	1	1	1	1	1	1	1	1	1	1	1	1	3	3	1	1
1	11	2	2	5	2	1	1	0	5	1	2	0	1	4	2	5	1	2	2	4	1	1	4	1	1	1	1	1	5	1	1	1	5	5	1	1	1	1	1	1	1	1	1	1	1	1	1	1	1
1	11	2	2	5	2	1	1	0	5	0	1	1	1	4	5	5	1	2	2	3	1	2	1	1	1	1	1	3	2	2	1	1	2	2	3	2	1	2	2	1	2	2	1	1	1	4	5	4	4
2	11	2	2	5	2	0	0	1	6	1	1	1	1	5	5	3	1	1	5	5	2	5	5	1	1	1	1	1	1	1	1	1	1	1	1	1	1	1	1	1	1	1	1	1	1	5	5	1	1
2	11	2	2	5	2	1	1	0	6	0	1	1	1	3	3	5	1	2	3	2	1	1	5	1	1	2	1	2	1	2	1	2	2	2	3	1	1	2	1	1	3	2	1	1	2	4	4	3	4
1	11	2	2	5	2	0	0	0	2	0	1	0	1	4	5	3	1	2	2	2	2	3	2	1	1	1	2	1	1	1	1	1	4	1	1	1	1	1	2	1	1	1	1	1	1	4	4	4	4
1	11	2	2	5	2	1	1	0	3	0	2	0	1	4	4	2	1	2	2	4	1	1	4	2	0	5	5	5	5	5	5	5	5	5	5	5	5	5	5	5	5	5	5	5	5	1	1	1	1
1	11	2	2	5	2	0	1	1	6	0	1	0	1	4	4	4	1	2	4	1	1	1	1	1	1	1	1	1	1	1	1	1	5	1	3	1	1	1	1	1	1	3	1	1	1	5	5	5	5
2	11	2	2	5	2	0	1	1	6	0	3	1	1	4	4	5	1	2	3	3	1	1	3	1	1	5	1	1	1	1	1	1	4	5	2	1	1	1	1	1	1	1	1	1	1	4	4	4	4
2	11	2	2	5	2	0	0	0	6	0	1	0	1	2	5	5	1	3	2	3	1	1	1	1	0	1	1	1	1	1	1	1	3	1	2	1	2	3	1	1	1	1	1	1	1	4	4	4	5
1	11	2	2	5	2	1	1	0	6	0	3	1	1	4	4	5	1	1	5	5	1	5	5	2	0	1	1	1	1	1	1	1	1	1	1	1	1	1	1	1	1	1	1	1	1	1	1	1	1
2	11	2	2	5	2	0	0	0	6	0	2	1	1	4	3	3	1	1	5	5	1	5	5	1	1	3	2	1	2	1	1	1	1	1	1	1	1	1	1	1	1	1	1	1	1	1	1	1	1
2	11	2	2	5	2	0	0	0	6	0	3	1	1	3	3	1	1	1	5	3	1	5	4	1	0	5	2	2	4	2	2	2	3	2	3	2	2	2	2	2	2	2	2	2	2	2	2	2	2
2	13	1	2	5	1	1	1	0	6	0	1	1	1	5	5	5	1	2	2	3	2	1	2	1	1	1	1	1	1	1	1	1	1	1	1	1	1	1	1	1	1	1	1	1	1	1	1	5	1
1	12	1	2	6	2	1	1	0	6	0	2	1	0	3	3	4	1	3	4	5	4	4	3	1	0	5	1	2	2	1	1	1	5	1	2	1	1	1	1	1	1	1	1	1	1	4	4	4	4
1	12	1	2	6	2	1	1	0	5	0	2	0	1	5	5	5	1	1	5	5	1	2	5	2	0	1	1	1	1	1	1	1	5	1	1	1	1	1	3	1	1	1	1	1	1	1	1	1	1
1	12	1	2	6	2	1	1	0	6	0	3	0	1	5	5	5	1	2	4	4	1	1	3	1	0	3	1	1	1	1	1	1	1	1	1	1	1	1	1	1	1	1	1	1	1	4	3	3	3
1	12	1	2	6	2	1	1	0	5	0	2	0	1	4	4	5	1	2	3	4	1	1	3	1	0	1	1	1	1	1	1	1	1	1	1	1	1	1	1	1	1	1	1	1	1	4	3	3	3
1	12	1	2	6	2	0	0	1	6	0	1	1	1	5	5	5	1	1	5	5	1	5	4	1	0	1	1	1	1	1	1	1	3	1	1	1	1	1	1	1	1	1	1	1	1	5	5	5	5
1	12	1	2	6	2	1	1	0	6	0	2	0	1	4	4	5	1	2	5	5	1	1	2	1	1	1	1	1	1	1	1	1	1	1	5	1	1	3	5	1	3	1	1	1	1	3	1	1	1
1	12	1	2	6	2	1	1	0	6	0	1	0	1	5	5	5	1	2	3	3	2	1	3	1	0	1	1	1	1	1	1	1	1	1	1	1	1	1	1	1	1	1	1	1	1	5	5	5	3
2	12	1	2	6	2	1	1	0	6	0	3	0	0	4	3	3	1	2	4	4	1	2	3	2	0	5	5	5	1	5	2	2	4	1	1	1	1	1	1	1	2	1	1	1	1	2	2	2	2
1	12	1	2	6	2	1	0	0	6	0	2	0	1	4	4	3	1	2	3	4	1	1	3	1	1	1	1	2	1	1	1	1	3	1	3	1	1	1	1	1	1	1	1	1	1	2	2	2	2
2	12	1	2	6	2	0	1	0	6	0	2	1	1	5	4	5	1	2	5	5	1	1	5	1	1	2	1	1	1	1	1	1	5	1	1	1	5	5	1	1	1	1	1	1	1	1	1	1	1
2	12	1	2	6	2	0	0	1	6	0	2	0	1	5	5	5	1	2	4	5	1	2	3	1	0	3	1	1	1	1	1	1	5	1	2	1	1	1	1	1	1	1	1	1	1	3	3	2	2
2	12	1	2	6	2	1	0	0	6	0	3	1	0	5	5	4	1	2	2	2	3	4	2	2	1	5	2	3	1	1	1	1	4	2	1	1	1	1	1	1	1	2	3	1	2	5	5	5	5
1	12	1	2	6	2	0	0	0	6	0	1	1	1	4	4	3	1	1	3	4	4	5	3	1	0	5	1	1	1	1	1	1	1	1	1	1	1	1	1	1	1	1	1	1	1	4	3	3	4
1	12	1	2	6	2	1	1	0	5	0	2	0	1	4	4	5	1	2	2	3	1	1	2	2	0	5	2	2	2	2	1	2	4	2	3	1	1	2	1	1	4	1	2	2	2	3	2	3	4
1	12	1	2	6	2	1	1	0	6	0	2	1	1	4	4	5	1	2	2	4	1	1	2	1	0	1	1	1	1	1	1	1	3	1	1	1	1	1	1	1	1	1	1	1	1	2	1	3	3
1	12	1	2	6	2	0	0	0	6	0	1	1	1	4	2	4	1	1	5	3	4	5	5	5	0	3	1	2	2	1	3	1	4	2	3	3	1	1	1	1	1	1	1	1	1	3	4	3	4
1	12	1	2	6	2	1	1	0	3	0	1	1	1	4	4	4	1	1	2	4	1	2	2	1	0	1	1	1	1	1	1	1	5	1	1	1	1	1	1	1	1	1	1	1	1	4	4	4	4
1	12	1	2	6	2	0	1	0	6	0	1	0	1	5	5	5	1	1	2	2	1	1	1	1	1	1	1	1	1	1	1	1	5	1	1	1	1	1	1	1	1	1	1	1	1	5	5	5	5
2	12	1	2	6	2	1	1	0	5	0	1	0	1	5	5	5	1	2	2	3	1	2	3	1	1	1	1	1	1	1	1	1	1	1	1	1	1	1	1	1	1	1	1	1	1	4	4	4	3
1	12	1	2	6	2	1	1	0	6	0	2	0	1	4	4	5	1	2	2	3	1	1	2	1	1	1	1	1	1	1	1	1	1	1	1	1	1	1	1	1	1	1	1	1	1	5	5	1	1
1	12	1	2	6	2	0	0	0	6	0	1	0	1	1	1	5	1	1	1	1	1	2	1	1	1	1	1	1	1	1	1	1	5	1	1	1	1	3	1	1	1	1	1	1	1	5	5	5	5
2	12	1	2	6	2	1	1	1	6	0	1	0	1	4	5	5	1	2	2	3	1	1	2	1	1	1	1	1	1	1	1	1	4	5	1	1	1	1	1	1	1	1	1	1	1	4	4	2	4
1	12	1	2	6	2	1	0	1	5	0	1	0	1	2	5	5	1	2	2	1	1	1	1	1	1	1	1	1	1	1	1	2	2	1	2	1	1	1	2	1	1	1	1	1	1	4	4	4	4
2	12	1	2	6	2	1	1	0	5	0	3	0	1	3	4	5	1	2	3	3	1	1	3	1	0	4	1	2	2	1	1	1	5	1	1	1	1	3	3	1	2	1	1	1	2	3	3	4	2
1	12	1	2	6	2	0	0	0	6	0	3	0	1	4	4	5	1	1	3	4	1	2	2	1	0	4	1	1	2	1	1	1	4	1	1	1	1	1	4	1	1	1	1	1	1	3	3	3	3
1	12	1	2	6	2	1	1	0	5	0	2	1	1	4	4	5	1	2	3	3	1	1	3	1	0	1	1	1	1	1	3	1	3	1	1	1	1	1	1	1	1	1	1	1	1	3	3	3	3
1	12	1	2	5	2	0	0	0	6	0	1	0	0	4	5	3	1	2	3	1	1	1	1	1	0	1	1	2	2	1	3	1	4	2	1	1	1	2	1	2	2	2	1	1	2	2	2	2	3
1	12	1	2	5	2	1	1	0	5	0	2	0	1	3	4	5	1	2	3	3	1	2	3	1	1	3	1	1	3	1	1	1	5	1	3	1	1	1	1	1	3	1	1	1	1	3	3	4	3
2	12	1	2	5	2	0	0	1	6	0	2	1	1	4	2	3	1	3	3	3	1	2	3	1	0	1	1	1	1	1	1	1	5	1	1	1	1	1	1	1	1	1	1	1	1	5	1	1	1
1	12	1	2	5	2	1	1	0	6	0	3	1	1	3	4	2	1	2	3	4	1	1	3	1	0	4	2	2	3	2	3	1	3	2	2	1	2	2	3	2	2	1	1	1	2	2	1	2	2
1	12	1	2	5	2	0	0	0	6	0	1	0	0	5	4	5	1	1	3	4	1	5	4	1	1	1	1	1	1	1	2	2	4	4	4	1	1	2	2	1	4	1	1	1	1	5	5	5	4
1	12	1	2	5	2	1	1	0	4	0	2	0	1	4	4	1	1	2	3	3	1	1	3	1	0	1	1	2	1	1	1	1	3	1	2	2	1	1	1	1	1	1	1	1	1	3	3	3	3
2	12	1	2	5	2	0	0	0	6	0	4	1	0	5	5	1	1	1	3	3	1	2	3	1	1	1	1	1	1	1	1	1	4	1	1	1	1	1	3	1	1	1	1	1	1	3	2	3	4
1	12	1	2	5	2	1	1	1	6	0	1	1	1	4	5	2	1	2	2	3	1	1	2	1	0	1	1	2	2	2	1	2	5	1	2	1	1	1	1	1	1	1	1	1	1	5	5	5	4
1	12	1	2	5	2	0	0	0	6	0	2	0	1	4	5	5	1	1	2	3	1	5	3	1	1	4	2	1	3	1	1	1	2	1	2	1	2	1	1	1	2	2	2	1	2	2	2	2	3
2	11	1	2	6	2	0	0	1	6	0	1	1	1	5	5	5	1	1	3	2	1	5	1	1	1	1	1	1	3	1	1	1	3	1	2	1	1	3	2	1	1	1	1	1	1	3	4	4	2
2	11	1	2	5	2	1	1	1	6	0	3	0	1	2	3	3	1	1	5	5	1	1	3	1	0	1	1	1	1	1	1	1	1	1	1	1	1	1	1	1	1	1	1	1	1	1	1	1	1
1	11	1	2	5	2	1	1	0	6	0	3	0	1	4	4	5	1	2	2	5	1	1	3	1	0	3	1	1	1	1	1	1	5	1	1	1	1	1	3	1	1	1	1	1	1	3	1	3	3
1	11	1	2	5	2	0	0	0	6	0	1	1	1	4	3	5	1	2	3	5	1	1	4	1	1	4	1	1	1	1	1	1	5	1	1	1	1	1	5	1	1	1	1	1	1	1	2	1	1
2	11	1	2	5	2	1	1	1	3	0	2	0	1	5	5	5	1	2	3	4	2	1	3	1	0	1	1	1	1	1	1	1	5	1	2	1	1	1	1	1	1	1	1	1	1	2	2	2	3
2	11	1	2	5	2	1	1	0	6	0	2	1	1	5	4	5	1	2	3	5	1	1	5	1	1	1	1	1	1	1	1	1	1	1	1	1	1	1	1	1	1	1	1	1	1	3	3	3	3
1	11	1	2	5	2	1	0	0	6	0	3	1	1	4	4	5	1	2	3	4	1	1	3	1	1	4	1	2	2	1	2	1	3	3	1	1	2	1	2	2	2	1	2	1	2	3	3	3	4
2	11	1	2	5	2	1	1	0	2	0	1	0	1	5	4	5	1	3	2	3	1	1	3	1	1	3	1	3	3	2	4	2	5	1	1	1	1	1	1	1	1	1	1	1	1	4	3	4	4
2	11	1	2	5	2	1	1	0	3	0	3	1	1	3	3	5	1	3	3	4	1	1	4	1	1	1	1	1	1	1	1	1	1	1	1	1	1	1	1	1	1	1	1	1	1	3	3	3	3
2	11	1	2	5	2	1	1	0	6	0	3	0	0	1	3	5	1	3	2	4	2	1	5	1	0	1	1	1	1	1	1	1	5	1	1	1	1	1	1	1	1	1	1	1	1	1	1	1	1
2	11	1	2	5	2	1	1	0	5	0	1	1	1	5	5	3	1	2	3	2	1	1	1	3	0	1	1	3	1	1	2	2	4	1	1	1	1	1	1	1	4	1	1	1	1	5	5	4	5
1	11	1	2	5	1	1	1	0	3	0	1	0	1	5	5	5	1	2	2	3	1	1	3	1	0	4	2	2	2	2	4	2	4	2	1	2	4	2	2	2	2	2	2	1	2	3	2	3	4
2	11	1	2	5	2	0	0	0	6	0	2	1	1	4	3	5	1	2	3	2	1	1	2	1	1	1	1	1	1	1	1	1	2	1	1	1	1	1	1	1	1	1	1	1	1	5	5	5	4
2	11	1	2	5	2	1	0	0	5	0	4	1	1	2	4	5	1	1	5	5	1	5	4	1	0	1	1	1	1	1	1	1	1	1	1	1	1	1	1	1	1	1	1	1	1	1	1	1	1
1	11	1	2	5	2	1	1	1	6	0	2	0	1	5	5	1	1	2	3	4	1	1	3	1	1	1	2	2	1	1	2	2	2	1	1	1	2	1	2	1	2	2	2	1	1	4	2	3	2
2	11	1	2	5	2	0	0	0	6	0	3	1	1	3	3	5	1	1	4	4	1	5	4	1	0	1	1	1	1	1	1	1	4	1	1	1	1	1	1	1	1	1	1	1	1	4	4	4	5
2	11	1	2	5	2	0	1	1	4	0	3	0	0	3	1	1	1	1	3	4	1	2	3	1	0	1	1	1	5	1	1	1	1	1	1	1	1	1	1	1	1	1	1	1	1	1	1	1	1
1	11	1	2	5	2	1	1	1	5	0	3	0	1	4	5	5	1	2	3	5	1	1	4	2	1	5	1	1	1	1	1	1	4	1	1	1	1	1	1	1	1	1	1	1	1	3	1	1	1
2	11	1	2	5	2	0	0	0	6	0	4	0	0	5	5	5	1	1	5	5	1	5	5	1	0	1	1	1	1	1	1	2	4	4	2	1	2	2	1	1	2	2	2	1	2	2	2	2	2
1	11	1	2	5	2	1	1	0	5	0	2	0	1	4	4	5	1	2	2	3	1	1	2	1	1	1	1	2	1	1	2	1	4	2	2	1	1	1	1	1	2	1	1	1	2	4	4	4	4
2	11	1	2	5	2	0	1	0	5	0	1	1	1	5	5	5	1	2	3	3	1	1	1	1	1	5	1	1	1	1	1	1	1	1	1	1	1	1	1	1	1	1	1	1	1	5	5	5	5
2	11	1	2	5	2	0	0	1	6	0	2	1	1	4	4	1	1	1	4	5	1	5	4	1	1	1	1	1	1	1	1	1	5	1	1	1	1	1	1	1	1	1	1	1	1	3	2	2	2
1	11	1	2	5	2	0	1	0	6	0	1	1	1	4	5	5	1	1	4	5	1	5	5	5	0	1	1	1	1	1	1	1	1	1	1	1	1	1	1	1	1	1	1	1	1	1	1	1	1
1	11	1	2	5	2	1	1	0	3	0	1	1	1	5	5	5	1	2	3	4	1	1	3	1	0	1	1	1	1	1	1	1	5	1	1	1	1	1	1	1	1	1	1	1	1	3	2	2	3
2	11	1	2	5	2	1	1	0	5	0	3	1	1	4	4	5	1	2	2	3	1	1	3	1	0	2	3	3	3	3	3	3	3	3	3	3	3	3	3	3	3	3	3	3	3	3	3	3	3
2	11	1	2	5	2	1	1	0	3	0	2	1	0	5	5	5	1	3	1	3	1	1	1	1	1	3	1	1	1	1	1	1	5	1	1	1	1	1	1	1	1	1	1	1	1	3	3	3	3
1	11	1	2	5	2	1	1	0	3	0	1	0	1	4	2	5	1	2	4	3	1	2	5	2	1	1	3	3	1	1	1	1	1	1	4	1	1	3	1	1	1	1	1	1	1	4	4	3	2
1	11	1	2	5	2	1	1	0	5	0	2	1	1	4	4	5	1	2	2	2	1	1	2	1	0	1	1	1	1	1	2	1	2	1	1	1	2	3	1	1	1	1	1	1	1	4	4	4	4
2	11	1	2	5	2	1	1	0	6	0	2	0	1	4	4	3	1	2	2	2	1	2	2	1	0	1	2	1	3	2	1	1	5	2	3	2	1	1	3	1	3	2	3	1	1	4	4	4	4
1	11	1	2	5	2	1	1	0	6	0	4	0	1	3	4	5	1	2	4	4	1	1	4	1	0	3	1	1	1	1	1	1	3	1	1	1	1	2	1	1	1	1	1	1	1	1	1	1	1
1	11	1	2	5	2	1	1	0	5	0	2	1	1	4	4	5	1	2	2	2	1	1	2	1	0	1	1	1	1	1	1	1	1	1	1	1	1	2	2	1	1	1	1	1	1	4	4	3	4
1	11	1	2	5	2	0	0	0	6	0	2	1	1	4	5	5	1	1	2	2	1	5	2	1	0	5	1	1	2	1	1	1	5	1	1	1	1	4	3	1	3	1	1	1	1	1	5	5	5
1	11	1	2	5	2	0	1	0	6	0	2	1	1	5	5	5	1	2	4	4	1	4	3	1	0	2	1	2	1	1	1	1	1	1	1	1	1	1	1	1	1	1	1	1	1	4	4	4	4
2	11	1	2	5	2	0	1	1	4	0	3	0	1	4	4	5	2	2	3	4	1	1	3	1	0	3	2	2	2	2	1	2	4	4	2	1	1	2	1	1	3	1	1	1	1	5	4	4	4
1	11	1	2	5	2	1	1	1	5	0	1	0	1	5	5	5	1	2	3	3	2	1	3	1	0	1	1	1	1	1	1	1	1	1	1	1	1	1	1	1	1	1	1	1	1	5	4	4	3
2	11	1	2	5	2	1	1	0	6	0	3	1	1	5	5	5	1	2	3	3	1	1	3	1	1	5	1	1	2	1	1	1	5	1	5	1	1	1	1	1	5	1	1	1	1	3	4	4	3
1	11	1	2	5	2	0	0	0	6	0	1	1	1	4	1	3	1	2	2	4	2	1	1	2	1	5	5	5	3	3	3	3	3	1	3	1	1	1	3	1	1	1	1	1	1	5	1	5	5
1	11	1	2	5	2	1	1	0	6	0	1	1	1	5	5	5	1	2	3	3	1	1	3	1	1	1	1	1	1	1	1	1	5	1	1	1	1	1	1	1	1	1	1	1	1	5	4	4	4
1	11	1	2	5	2	1	1	1	1	1	1	0	1	5	5	5	1	2	1	1	3	1	1	1	0	1	1	1	1	1	1	1	1	1	1	1	1	1	1	1	1	1	1	1	1	5	5	4	5
1	11	1	2	5	2	1	1	1	5	0	3	1	1	1	5	5	1	3	2	5	1	1	3	1	0	1	3	1	1	1	1	1	5	1	4	1	1	1	1	1	1	1	1	1	1	4	3	3	4
1	11	1	2	5	2	1	1	0	5	0	2	0	1	3	3	5	1	2	3	4	1	1	3	2	1	3	1	1	2	2	2	1	5	1	2	1	2	3	2	1	1	1	1	1	1	4	2	3	4
1	11	1	2	5	2	1	1	0	3	0	3	0	0	2	2	2	1	1	3	4	1	1	3	1	0	2	3	3	3	3	3	3	3	3	3	3	3	3	3	3	3	3	3	3	3	3	3	3	3
1	11	1	2	5	2	1	1	0	6	0	1	1	1	5	5	5	1	3	2	3	1	1	2	1	1	1	1	1	1	1	1	1	1	1	1	1	1	1	1	1	1	1	1	1	1	5	4	4	4
1	11	1	2	5	2	1	1	0	4	0	1	0	1	5	5	5	1	2	2	1	1	1	1	1	1	4	1	1	1	1	1	1	3	1	4	1	1	1	1	1	1	1	1	1	1	5	5	5	5
1	11	1	2	5	1	1	1	0	5	0	1	0	1	5	4	5	1	2	4	5	1	1	4	1	0	4	2	1	1	1	1	1	2	1	1	1	1	1	1	1	1	1	1	1	1	5	4	4	3
2	11	1	2	5	2	1	1	0	6	0	1	1	1	5	5	5	1	1	4	3	1	1	3	1	1	5	1	1	1	1	1	1	1	1	5	1	1	5	5	4	1	1	1	1	1	3	3	3	3
1	11	1	2	5	2	0	0	0	6	0	4	1	1	5	5	5	1	1	5	5	1	5	5	1	1	1	1	1	1	1	1	1	1	1	1	1	1	1	1	1	1	1	1	1	1	2	2	2	2
1	11	1	2	5	2	0	0	0	6	0	2	1	1	5	5	5	1	1	4	4	1	5	2	1	1	1	1	1	1	1	1	1	1	1	1	1	1	1	1	1	1	1	1	1	1	5	5	5	5
1	11	1	2	5	2	0	1	0	6	0	2	1	1	5	1	4	1	1	3	3	1	5	3	1	0	4	1	1	1	1	1	1	3	1	1	1	1	1	1	1	1	1	1	1	1	3	4	3	3
1	11	1	2	5	2	0	0	0	6	0	1	1	1	2	5	5	1	1	1	5	4	5	1	1	1	2	1	1	1	1	1	1	5	1	1	1	1	1	1	1	1	1	1	1	1	5	5	5	4
1	11	1	2	5	2	0	1	0	6	0	2	1	1	4	4	4	1	1	5	5	1	5	2	1	0	3	1	1	1	1	1	1	3	1	3	1	1	1	1	1	1	2	1	1	1	2	2	2	2
1	11	1	2	5	2	1	1	0	5	0	3	0	1	5	5	5	1	2	3	3	1	1	3	1	0	5	1	1	1	1	1	1	5	1	1	1	2	4	4	1	1	1	1	1	1	4	3	3	4
2	11	1	2	5	2	0	0	0	6	0	2	0	1	4	5	5	1	1	4	3	1	5	3	1	0	4	1	2	2	1	2	3	5	2	3	1	1	3	3	2	2	3	2	2	3	3	4	3	5
2	11	1	2	5	2	0	0	0	6	0	1	0	1	5	5	5	1	1	3	3	2	4	4	1	1	1	1	1	1	1	1	1	2	1	3	1	1	2	1	1	1	1	1	1	1	2	2	2	4
1	11	1	2	5	2	1	1	0	6	0	1	0	1	4	1	1	1	2	1	1	1	1	1	1	1	5	5	5	5	5	5	5	5	5	5	5	1	1	1	1	1	1	1	1	1	1	1	1	1
2	11	1	2	5	2	1	1	0	4	0	1	0	1	5	4	5	1	2	2	3	1	1	2	1	0	2	2	1	1	1	1	2	5	1	3	1	2	3	1	1	3	3	1	1	1	4	4	5	5
1	11	1	2	5	2	1	1	0	6	0	2	0	1	5	4	5	1	2	3	4	1	1	2	1	0	5	1	1	1	1	1	1	5	1	3	1	2	3	2	1	1	1	1	1	1	4	2	3	2
2	11	1	2	5	2	1	1	0	6	0	3	1	1	4	4	5	1	3	2	3	1	1	3	2	1	2	3	3	3	2	2	1	5	3	3	1	3	2	1	1	3	2	2	1	2	4	3	3	4
2	11	1	2	5	2	1	1	1	6	0	3	1	1	1	1	1	1	3	3	3	1	1	1	1	1	1	1	1	1	1	1	1	1	1	1	1	1	1	1	1	1	1	1	1	1	5	5	5	5
1	11	1	2	5	2	0	1	0	6	0	1	1	1	5	4	5	1	2	2	2	1	2	1	1	1	4	1	1	3	1	1	1	4	1	4	1	1	1	1	1	1	1	1	1	1	5	5	5	5
1	11	1	2	5	2	1	1	0	3	0	3	0	1	4	5	5	1	2	3	4	1	1	3	1	1	2	1	2	3	3	2	2	2	2	3	2	2	2	2	2	3	2	2	1	2	5	3	3	4
1	11	1	2	5	2	1	0	1	3	0	3	0	0	3	2	2	4	2	2	4	4	4	4	2	1	3	3	3	3	3	3	3	3	3	3	3	3	3	3	3	3	3	3	3	3	3	3	3	3
1	11	1	2	5	2	1	0	0	2	0	4	0	0	5	4	1	3	3	3	3	3	5	3	5	0	3	3	3	3	3	3	3	3	3	3	3	3	3	3	3	3	3	3	3	3	3	3	3	3
1	11	1	2	5	2	0	0	0	6	0	2	0	1	5	5	5	1	2	3	4	1	1	4	1	1	1	1	1	1	1	1	1	5	1	1	1	1	1	1	1	1	1	1	1	1	3	3	1	5
1	11	1	2	5	2	0	0	0	6	0	2	0	0	3	3	1	1	1	3	5	1	5	1	1	1	1	1	2	1	1	1	1	2	1	4	1	1	2	1	1	1	1	1	1	1	2	2	2	1
1	11	1	2	5	2	1	1	0	3	0	2	0	1	4	4	5	1	2	3	3	1	1	3	1	0	1	1	1	1	1	1	1	4	1	3	1	1	1	1	2	1	2	1	1	1	3	3	3	3
1	11	1	2	5	2	0	0	0	4	0	2	1	1	5	5	5	1	2	3	1	1	2	1	1	1	1	1	1	1	1	1	1	1	1	1	1	1	3	1	1	1	1	1	1	1	5	4	3	3
1	11	1	2	5	2	1	1	0	6	0	1	0	1	4	4	5	1	2	3	3	2	2	3	1	0	2	2	2	1	2	3	2	3	2	4	1	2	3	4	2	3	3	4	2	2	3	4	3	4
1	11	1	2	5	2	0	0	0	6	0	2	1	1	4	4	5	1	1	3	4	1	1	4	1	0	5	1	1	1	1	1	1	3	1	1	1	1	1	1	1	1	1	1	1	1	3	3	3	3
1	11	1	2	5	2	1	1	0	6	0	2	1	1	3	5	5	1	3	2	3	1	1	2	1	1	1	1	1	1	1	1	1	2	1	1	1	1	1	1	1	1	1	1	1	1	4	4	4	4
1	11	1	2	5	2	1	1	0	6	0	3	1	1	2	4	4	1	2	2	5	1	1	2	1	0	1	1	1	5	1	1	1	1	1	5	1	1	1	1	1	1	1	1	1	1	1	1	1	1
1	11	1	2	5	2	1	1	1	6	0	2	0	1	5	5	5	1	2	3	4	1	1	2	1	1	1	1	1	1	1	1	1	3	1	1	1	1	1	1	1	1	1	1	1	1	5	5	4	4
1	11	1	2	5	2	1	1	0	4	0	2	0	0	3	2	5	1	2	3	4	1	1	2	1	1	4	1	3	2	1	1	2	4	1	1	1	1	1	3	2	3	2	2	1	2	3	2	3	3
1	11	1	2	5	2	0	1	0	6	0	1	0	1	5	5	5	1	3	3	3	1	5	3	1	1	1	1	1	1	1	1	1	1	1	1	1	1	1	1	1	1	1	1	1	1	3	4	3	4
2	11	1	2	5	2	1	0	0	6	0	2	1	1	5	3	5	1	2	2	2	1	1	2	1	0	3	1	1	1	1	1	1	3	1	1	1	1	1	1	1	1	1	1	1	1	4	4	4	4
2	13	2	1	5	2	0	0	1	6	0	2	0	0	3	1	1	1	1	4	4	1	2	2	1	1	5	1	5	5	5	5	5	5	5	5	5	5	5	5	5	5	5	5	5	5	1	1	1	1
1	13	2	1	5	2	0	0	0	6	0	2	1	1	5	1	1	1	2	3	5	1	4	3	2	0	5	1	1	1	1	1	1	5	1	1	1	1	5	1	1	5	1	1	1	1	1	1	1	1
1	13	2	1	5	2	0	0	1	6	1	2	1	1	3	1	2	1	2	3	3	1	4	3	2	1	5	1	1	5	1	3	1	3	1	3	1	1	1	4	1	1	1	1	1	1	3	3	3	3
1	13	2	1	5	2	0	0	0	6	0	4	1	1	5	5	5	1	1	5	5	2	5	5	1	0	1	1	1	1	1	1	1	1	1	3	1	1	1	1	1	1	1	1	1	1	1	1	1	1
2	13	2	1	5	2	0	0	0	6	0	4	1	1	5	5	5	1	3	1	5	3	4	5	1	1	1	1	1	1	1	1	1	5	1	1	1	1	1	1	1	1	3	1	1	1	1	1	1	1
2	12	2	1	6	2	0	0	0	6	0	3	1	1	5	5	5	1	1	4	4	1	5	3	2	1	1	1	1	1	1	1	1	2	2	2	1	1	1	1	1	2	2	2	1	1	2	3	3	3
2	12	2	1	6	2	0	1	1	2	0	3	0	0	4	4	4	1	2	3	3	1	2	2	1	1	2	1	1	1	1	1	1	4	1	1	1	1	1	1	1	1	1	1	1	1	4	4	4	4
1	12	2	1	6	2	0	1	0	3	0	2	0	1	5	5	5	1	2	2	2	4	2	2	1	1	3	2	2	1	2	2	2	4	2	2	2	2	2	4	2	2	2	1	1	1	3	4	4	4
2	12	2	1	6	2	1	0	0	6	0	2	0	1	5	5	5	1	2	1	1	1	1	1	1	0	1	1	1	1	1	1	1	5	1	1	1	1	1	1	1	1	1	1	1	1	5	5	5	5
1	12	2	1	6	2	1	1	1	6	0	3	1	1	3	5	5	1	1	5	5	2	5	4	1	0	1	1	1	3	1	2	1	3	1	2	1	1	2	2	1	1	1	1	1	1	3	2	2	2
2	12	2	1	6	1	0	0	1	6	0	2	1	1	5	5	5	1	1	4	4	1	5	4	1	0	5	3	1	1	1	1	1	2	1	1	1	1	1	1	1	1	1	1	1	1	4	3	2	2
2	12	2	1	6	2	0	0	0	6	0	2	0	1	4	5	5	1	1	3	2	1	2	1	1	0	1	1	1	4	1	1	1	3	1	2	1	1	2	1	1	1	1	1	1	1	4	4	3	4
2	12	2	1	6	2	0	1	0	6	0	2	0	1	5	5	5	1	2	3	3	1	2	1	1	1	3	2	2	2	2	2	2	3	2	3	2	2	3	3	2	2	2	2	2	2	4	4	4	4
2	12	2	1	6	2	1	1	0	5	0	1	0	1	2	2	3	1	2	2	3	1	5	4	1	1	1	2	1	3	1	1	1	5	1	4	1	1	3	4	2	3	2	1	1	1	4	2	4	2
2	12	2	1	6	2	0	1	0	6	0	2	0	1	4	4	4	1	2	2	2	1	2	2	4	0	3	3	3	3	3	3	3	3	3	3	3	3	3	3	3	3	3	3	3	3	3	3	3	3
2	12	2	1	6	2	0	1	0	6	0	2	0	1	4	4	5	1	2	2	2	1	2	2	2	0	3	3	3	3	3	3	3	3	3	3	3	3	3	3	3	3	3	3	3	3	4	4	4	4
2	12	2	1	6	2	1	0	0	6	0	1	0	1	5	5	5	1	1	3	1	1	2	3	1	0	1	1	1	1	1	1	1	5	1	3	1	1	5	2	1	3	1	1	1	1	5	5	3	5
2	12	2	1	6	2	1	1	0	5	0	1	0	1	4	1	5	1	2	2	2	1	5	2	1	1	1	1	1	1	1	1	1	5	1	3	1	1	1	4	2	2	1	1	1	1	4	4	4	2
1	12	2	1	6	2	0	0	1	6	0	1	1	1	5	5	5	2	1	3	1	1	5	2	1	1	2	2	2	4	2	2	2	2	2	4	2	2	4	2	2	1	1	1	1	1	4	5	5	5
2	12	2	1	6	2	0	0	0	6	0	3	1	1	5	5	5	1	1	4	5	1	5	4	1	0	1	1	1	1	1	1	1	2	1	1	1	1	1	1	1	1	1	1	1	1	4	1	2	1
2	12	2	1	6	2	0	1	0	6	0	2	0	0	3	4	5	1	2	3	3	1	4	1	1	0	1	1	1	5	1	1	1	4	1	2	1	1	1	1	1	1	2	1	1	2	4	4	4	4
1	12	2	1	6	2	0	0	0	6	0	2	1	1	4	4	5	1	1	3	4	1	5	3	1	0	5	2	2	2	2	2	2	4	4	2	2	2	2	2	2	2	2	2	2	2	3	3	3	2
2	12	2	1	6	2	0	0	0	6	0	1	0	1	5	5	5	1	2	2	1	1	2	3	1	0	1	2	1	1	1	1	1	4	1	4	1	1	4	2	1	1	2	1	1	1	4	5	4	4
2	12	2	1	6	2	0	0	0	6	0	1	0	1	5	5	5	1	2	2	2	1	2	1	1	0	1	1	1	1	1	1	1	5	1	3	1	1	4	1	1	1	1	1	1	1	5	5	5	5
2	12	2	1	6	2	0	0	1	6	0	3	0	1	5	1	5	1	1	2	3	1	2	2	1	0	2	1	1	1	2	1	1	4	1	3	1	1	3	1	1	2	1	1	1	1	4	4	4	2
2	12	2	1	6	2	0	0	0	6	0	3	1	1	4	3	3	1	1	2	3	1	1	2	1	0	4	2	2	4	2	2	2	3	2	2	2	2	3	2	2	3	2	2	2	2	4	4	3	3
2	12	2	1	6	2	0	1	0	6	0	2	0	1	5	5	5	1	1	2	2	1	5	2	1	0	1	1	1	1	1	1	1	3	2	2	1	1	3	2	2	2	3	1	1	1	4	4	4	2
2	12	2	1	6	2	0	0	1	6	0	2	0	1	5	5	5	1	1	3	4	1	2	3	1	0	3	1	1	1	1	1	1	3	1	3	1	1	3	1	1	2	1	1	1	1	2	4	4	2
2	12	2	1	6	2	0	1	0	6	0	1	1	1	5	5	5	1	1	3	1	1	4	2	1	1	1	1	2	2	2	2	1	3	3	3	3	3	2	2	1	2	3	2	2	3	4	4	4	4
2	12	2	1	6	1	0	0	0	6	0	2	0	0	2	5	5	1	1	4	4	1	5	4	2	1	3	3	3	3	3	3	3	3	4	5	5	2	1	2	3	3	3	3	3	3	3	3	3	3
2	12	2	1	6	2	1	1	1	6	0	2	0	1	4	5	5	1	2	3	1	1	2	2	1	0	2	2	2	1	1	1	2	3	3	2	1	1	3	3	2	2	1	1	1	2	4	4	3	4
1	12	2	1	6	2	0	0	0	6	0	1	1	1	1	1	1	3	1	5	5	1	5	1	1	0	1	2	1	1	1	3	3	5	3	3	3	1	1	1	1	1	1	1	1	1	1	5	5	1
1	12	2	1	6	2	0	0	1	6	0	1	0	1	1	5	5	1	1	2	3	1	2	1	1	0	1	1	1	1	1	1	1	3	1	3	1	1	1	1	1	1	1	1	1	1	5	5	5	5
1	12	2	1	6	2	0	0	1	6	0	1	1	1	1	1	1	1	1	1	1	1	1	1	1	1	1	1	1	1	1	1	1	1	1	1	1	1	1	1	1	1	1	1	1	1	5	5	5	5
1	12	2	1	6	2	0	0	0	6	0	1	1	1	3	3	3	1	1	3	3	1	5	5	1	1	5	1	1	2	1	1	1	5	3	2	2	2	2	2	1	1	1	1	1	1	5	5	5	5
2	12	2	1	6	2	0	0	0	6	0	2	1	1	5	5	5	1	2	2	2	1	4	2	1	1	1	1	2	2	1	2	1	3	2	1	1	1	1	1	1	2	2	2	1	1	3	4	3	4
1	12	2	1	6	2	0	0	0	6	0	1	1	1	5	5	5	1	2	2	5	1	5	3	1	0	1	1	1	1	1	1	1	1	5	1	1	1	1	1	1	1	1	1	1	1	4	4	4	3
1	12	2	1	6	2	1	0	0	6	0	1	1	1	5	5	5	1	2	3	3	1	5	2	1	1	1	1	1	1	1	1	1	1	1	1	1	1	1	1	1	1	1	1	1	1	4	4	4	4
1	12	2	1	6	2	1	0	0	6	0	1	1	1	5	5	5	1	2	3	5	1	2	3	1	1	1	1	1	1	1	1	1	1	1	1	1	1	1	1	1	1	1	1	1	1	5	5	3	3
1	12	2	1	6	2	1	0	0	6	0	1	1	1	5	5	5	1	2	3	3	1	2	2	1	0	1	1	1	1	1	1	1	1	1	1	1	1	1	1	1	1	1	1	1	1	5	5	4	3
2	12	2	1	6	2	1	0	0	6	0	1	1	1	5	5	5	1	2	2	2	2	2	2	1	0	1	1	1	1	1	1	1	4	1	1	1	1	2	2	1	1	1	1	1	1	4	4	4	5
2	12	2	1	6	2	1	1	0	6	0	1	0	1	1	1	1	1	3	1	2	1	1	1	1	0	5	4	5	4	5	4	5	5	4	5	4	5	5	4	5	5	5	4	4	5	2	2	1	1
2	12	2	1	6	2	0	0	0	6	0	1	1	1	2	5	5	1	2	1	1	1	2	2	1	1	1	1	1	1	1	1	1	5	1	4	1	1	3	1	1	1	1	1	1	1	5	5	5	5
1	12	2	1	6	2	1	0	0	3	0	1	0	1	2	2	2	1	1	1	1	1	1	1	1	1	1	2	4	2	3	4	4	1	3	3	3	3	3	3	4	4	4	2	3	2	4	4	3	3
1	12	2	1	6	2	0	0	0	6	0	1	1	1	5	5	5	1	1	2	2	1	2	2	1	1	1	1	1	1	1	1	1	1	1	1	1	1	1	1	1	1	1	1	1	1	3	4	4	2
1	12	2	1	6	2	0	1	0	6	0	3	1	1	3	4	5	2	1	4	3	2	3	3	2	0	1	1	1	3	1	1	1	3	2	3	1	1	1	1	2	1	1	1	1	1	1	3	2	1
1	12	2	1	6	2	0	0	0	6	0	1	1	1	5	5	5	1	1	3	3	1	2	3	1	1	1	1	1	1	1	1	1	1	1	1	1	1	1	1	1	1	1	1	1	1	3	3	3	3
1	12	2	1	6	2	1	1	0	6	0	1	1	1	5	2	5	1	3	3	5	1	2	3	1	1	1	1	2	1	1	1	1	5	1	1	1	1	2	4	2	1	1	1	1	1	4	3	2	2
1	12	2	1	6	2	1	1	0	6	0	1	1	0	5	2	5	1	3	1	1	1	2	3	1	1	1	1	5	3	1	2	3	2	3	5	3	3	2	1	1	2	2	1	1	1	5	5	4	3
1	12	2	1	6	2	1	0	0	6	0	2	1	1	3	5	5	1	2	2	2	1	2	2	1	1	1	1	1	1	1	1	1	3	1	2	1	1	1	3	1	1	1	1	1	1	4	4	4	3
1	12	2	1	6	2	0	0	0	6	0	1	1	1	3	5	5	1	1	3	5	1	5	1	1	0	1	1	1	1	1	1	1	5	1	5	1	1	3	5	1	1	1	1	1	1	5	5	5	4
2	12	2	1	6	2	0	1	0	6	0	1	1	1	5	5	5	1	3	2	1	1	1	1	1	1	5	1	1	1	1	3	3	3	3	3	3	3	3	3	3	3	3	3	3	3	3	3	3	4
1	12	2	1	6	2	1	1	0	6	0	1	1	1	4	5	5	1	2	3	3	2	4	2	1	0	1	1	1	2	1	1	1	3	2	2	1	1	2	4	1	3	1	1	1	1	4	4	4	3
1	12	2	1	6	2	1	1	0	6	0	1	1	1	5	5	5	1	1	1	1	1	4	1	1	0	1	1	1	1	1	1	1	4	1	3	1	1	1	2	1	1	1	1	1	1	5	5	5	5
2	12	2	1	6	2	1	1	0	4	0	2	0	1	4	4	5	1	2	3	3	1	2	3	1	0	1	1	1	5	1	1	1	5	1	3	1	1	1	3	1	1	1	1	1	1	4	4	4	2
1	12	2	1	6	2	1	1	0	6	0	3	1	1	5	5	5	2	2	3	5	1	2	3	1	1	3	1	1	1	1	1	1	1	1	1	1	1	1	1	1	1	1	1	1	1	3	5	4	4
1	12	2	1	6	2	0	1	1	6	0	2	1	1	3	2	4	1	1	2	2	1	5	2	1	0	3	2	2	3	1	1	2	3	2	3	2	2	2	2	1	2	2	2	1	1	3	2	2	2
2	12	2	1	6	2	1	0	0	6	0	1	1	1	5	5	5	1	2	2	2	2	2	2	1	0	1	1	1	2	1	1	1	3	2	1	1	1	2	1	1	1	1	1	1	1	4	4	5	4
1	12	2	1	6	2	0	1	1	6	0	2	0	1	3	5	5	1	1	3	3	1	5	3	1	1	2	2	1	2	1	2	2	2	2	2	1	1	2	1	2	2	2	1	1	2	4	4	4	4
2	12	2	1	6	2	0	0	0	6	0	2	0	0	1	1	5	1	2	2	1	1	1	1	1	1	2	2	2	2	2	2	2	2	2	2	2	2	2	2	2	2	2	2	2	2	4	4	4	4
2	12	2	1	6	2	0	0	0	6	0	1	1	1	5	5	5	1	1	1	3	1	5	1	1	0	1	1	1	1	1	1	1	1	1	1	1	1	1	1	1	1	1	1	1	1	5	5	5	5
2	12	2	1	6	2	0	0	0	6	0	2	1	1	2	5	5	1	1	3	4	1	5	3	1	0	1	1	1	1	1	1	1	2	1	3	1	1	1	1	1	1	1	1	1	1	4	4	4	3
2	12	2	1	6	2	0	0	0	6	0	1	0	1	4	5	5	1	1	3	3	1	2	3	1	0	1	1	1	2	1	1	1	2	1	3	1	1	2	1	1	1	1	1	1	1	4	3	3	2
1	12	2	1	6	2	0	0	0	6	0	1	1	1	5	3	3	1	2	1	1	1	2	1	1	0	1	1	1	1	1	1	1	5	1	1	1	1	3	1	1	1	1	1	1	1	5	5	5	5
2	12	2	1	6	2	0	0	0	6	0	1	1	0	5	5	1	1	1	3	4	1	5	1	1	1	1	2	3	2	4	1	1	4	2	3	1	1	1	3	2	2	2	4	3	2	4	5	5	3
2	12	2	1	6	1	0	1	0	4	0	2	0	1	4	5	5	1	2	3	3	1	2	2	1	0	1	1	1	1	1	1	1	5	2	3	1	1	5	5	1	1	1	1	1	1	4	4	4	3
2	12	2	1	6	1	0	0	0	3	0	2	0	0	5	5	5	5	3	5	5	1	2	2	1	0	1	1	1	1	1	1	1	5	1	1	1	1	1	1	1	1	1	1	1	1	4	4	4	3
2	12	2	1	6	1	0	1	0	3	0	2	0	1	5	5	5	1	2	2	2	3	2	2	1	0	3	3	3	3	3	3	3	3	3	3	3	3	3	3	3	3	3	3	3	3	3	3	3	3
1	12	2	1	6	2	0	1	0	6	0	3	1	1	4	5	5	1	1	3	4	1	2	3	1	1	1	1	1	1	1	1	1	1	1	1	1	1	1	1	1	1	1	1	1	1	1	4	2	4
2	12	2	1	6	2	0	0	0	6	0	3	0	1	4	5	1	1	1	3	5	1	2	1	1	0	1	1	1	1	1	1	1	5	5	1	1	1	5	1	1	5	1	1	1	1	5	5	5	1
1	12	2	1	6	2	0	1	0	6	0	2	1	1	3	4	5	1	2	2	2	1	2	2	1	0	1	1	1	2	1	1	1	2	1	3	1	1	1	1	1	1	1	1	1	1	3	5	5	5
2	12	2	1	6	2	1	0	1	6	0	1	1	1	4	1	1	1	3	2	2	1	2	2	2	1	1	1	1	1	1	1	1	1	1	5	1	1	1	1	1	1	1	1	1	1	5	5	5	5
2	12	2	1	6	2	0	1	0	1	0	1	1	0	2	3	1	1	1	1	1	1	1	1	1	1	1	1	1	1	1	1	1	1	1	1	1	1	1	1	1	1	1	1	1	1	5	5	5	5
2	12	2	1	6	2	0	1	0	6	0	2	0	1	4	4	5	1	2	3	4	1	4	3	1	1	4	1	1	1	1	2	2	4	1	4	1	1	2	3	1	2	1	1	1	1	4	2	4	2
1	12	2	1	6	2	0	1	0	6	0	2	0	1	3	1	1	1	1	3	3	1	4	3	1	0	1	3	2	4	2	1	2	4	2	2	2	1	2	2	2	4	2	2	1	2	4	3	4	4
1	12	2	1	6	2	0	0	0	6	0	4	1	0	1	1	1	1	1	3	3	1	2	3	2	0	5	5	1	5	1	1	1	1	1	1	1	1	1	1	1	1	1	1	1	1	1	1	1	1
2	12	2	1	6	2	1	1	0	6	0	2	1	1	2	4	1	1	1	4	4	1	1	2	1	1	5	1	1	5	1	1	1	1	5	1	1	1	1	1	1	1	1	1	1	1	1	1	1	1
1	12	2	1	6	2	0	1	0	6	0	2	1	1	3	4	5	1	1	5	5	1	5	5	1	1	2	2	1	1	1	1	1	3	2	5	1	1	1	2	1	1	3	1	1	1	4	4	2	5
2	12	2	1	6	2	1	1	0	6	0	2	1	1	5	2	5	1	3	2	4	1	1	2	1	0	1	2	2	1	1	2	1	3	1	3	1	1	1	1	2	2	2	2	1	2	4	4	4	4
2	12	2	1	6	2	1	1	0	5	0	2	1	1	4	4	3	1	1	3	2	3	4	2	1	1	5	1	1	1	1	1	1	5	5	3	1	1	1	1	1	2	1	1	1	1	5	4	4	5
2	12	2	1	6	2	1	1	0	6	0	2	0	1	5	4	4	3	2	3	2	1	2	2	1	1	3	4	3	2	2	1	2	5	2	4	2	1	4	4	4	4	3	3	3	3	4	4	4	4
1	12	2	1	6	2	0	0	0	5	0	1	1	1	4	4	5	2	2	2	2	1	3	2	1	0	2	2	2	2	2	2	2	3	2	3	1	1	1	2	2	2	2	2	1	1	4	3	4	4
1	12	2	1	6	2	1	1	0	6	0	1	0	1	5	5	5	1	2	1	1	1	1	3	2	1	5	1	1	1	1	1	1	4	1	1	1	1	1	1	1	1	1	1	1	1	2	2	2	2
1	12	2	1	6	2	1	1	0	6	0	3	1	0	5	5	5	1	2	3	4	1	2	3	1	0	3	1	1	1	1	1	1	1	1	1	1	1	1	5	1	1	1	1	1	1	1	1	1	1
1	12	2	1	5	2	0	0	0	6	0	2	1	0	4	4	1	1	1	5	5	4	5	5	1	0	5	1	1	1	1	1	1	5	1	5	5	1	1	1	1	1	1	1	1	1	1	1	1	1
1	11	2	1	6	2	0	1	1	6	0	3	1	1	5	1	5	1	1	3	3	4	2	3	1	1	5	1	1	1	1	1	1	5	1	1	1	1	1	4	1	4	1	1	1	1	3	3	3	3
2	11	2	1	6	2	0	1	0	6	0	2	1	1	5	5	5	1	1	3	4	1	5	1	1	1	5	1	5	5	5	5	5	5	5	5	5	5	5	5	5	5	5	5	5	5	5	1	1	1
2	11	2	1	6	1	0	0	0	6	0	4	0	0	1	3	3	3	1	5	5	2	5	5	1	0	1	2	2	2	2	2	2	2	2	4	2	2	2	2	2	2	2	2	2	2	2	3	2	3
1	11	2	1	6	2	1	1	0	6	0	2	0	1	5	4	5	1	2	3	4	1	2	3	1	1	2	3	2	4	1	1	1	3	1	1	1	1	1	1	1	1	1	1	1	1	3	3	3	3
1	11	2	1	6	2	0	1	0	6	1	3	1	1	4	2	2	1	1	3	3	1	5	3	1	1	1	1	1	5	1	1	1	1	1	1	1	1	1	1	1	2	2	2	1	1	2	2	2	3
1	11	2	1	6	2	0	0	0	6	0	3	1	1	4	4	5	1	1	3	4	1	5	4	1	1	1	1	1	1	1	1	1	1	5	1	1	1	1	1	1	1	1	1	1	1	1	1	1	1
2	11	2	1	6	2	1	0	0	6	0	1	0	1	2	2	5	1	1	3	3	1	2	3	1	0	1	1	1	1	1	1	1	1	1	1	1	1	3	1	1	1	1	1	1	1	5	5	5	5
1	11	2	1	6	2	0	0	0	6	0	2	1	1	5	5	5	1	2	3	3	1	2	3	1	1	4	1	1	1	1	1	1	1	1	1	1	1	1	1	1	1	1	1	1	1	5	5	5	4
2	11	2	1	6	2	1	1	0	6	0	1	1	1	5	5	5	1	3	2	2	1	1	2	1	1	1	1	1	1	1	1	1	4	1	4	1	1	5	2	2	3	1	1	1	1	5	4	5	5
2	11	2	1	6	2	0	0	0	6	0	2	0	1	5	5	5	1	3	2	2	3	1	2	1	1	1	1	1	5	1	1	1	5	1	5	1	1	1	1	1	1	1	1	1	1	5	5	5	5
2	11	2	1	6	2	1	0	1	6	0	3	0	1	5	4	5	1	3	3	5	1	1	3	1	1	1	1	1	1	1	1	1	5	1	5	1	1	1	1	1	1	1	1	1	1	5	3	3	3
2	11	2	1	6	2	0	0	1	6	0	2	0	1	3	3	5	1	1	3	5	1	2	3	1	0	1	3	1	1	1	1	1	1	3	3	1	1	1	1	1	3	1	1	1	1	3	3	4	4
1	11	2	1	6	2	1	1	0	1	0	1	1	1	2	5	5	1	3	1	1	1	1	1	5	1	5	5	5	5	5	5	5	5	5	5	5	5	5	5	5	5	5	5	5	5	5	5	5	5
1	11	2	1	5	2	1	1	0	6	0	1	1	1	2	4	5	1	2	2	4	1	1	1	1	1	3	3	2	2	1	1	1	3	1	4	1	1	3	2	2	1	3	1	1	2	3	4	4	3
1	11	2	1	5	2	1	0	0	6	0	3	0	1	5	5	5	1	2	3	4	1	1	3	2	0	4	1	1	1	1	1	1	4	1	2	1	2	2	1	2	1	1	1	1	1	2	2	2	2
1	11	2	1	5	2	0	1	0	6	0	2	0	1	5	5	5	1	1	4	3	1	2	3	1	1	4	1	1	3	1	1	2	3	1	1	1	1	1	2	1	1	1	1	1	1	4	2	2	2
2	11	2	1	5	2	0	1	0	6	0	1	1	1	3	5	5	1	1	3	3	1	2	3	1	0	5	2	2	3	1	2	1	5	2	3	1	1	3	1	1	2	2	1	1	1	5	4	3	4
1	11	2	1	5	2	1	1	1	6	0	2	0	1	1	5	5	1	2	3	2	1	2	2	1	0	1	1	1	1	1	1	1	1	1	5	1	1	1	1	1	1	1	1	1	1	4	5	4	4
2	11	2	1	5	2	0	0	0	6	0	1	1	1	4	5	1	1	2	2	1	1	2	2	1	0	1	1	1	1	1	1	2	2	1	4	1	1	3	2	1	1	1	1	1	1	5	5	5	5
1	11	2	1	5	2	0	1	0	6	0	2	1	1	5	5	5	1	1	3	3	1	2	3	1	1	5	1	2	3	1	1	1	3	1	3	1	1	1	1	1	1	1	1	1	1	3	2	2	4
2	11	2	1	5	2	0	1	0	6	0	1	1	1	5	5	5	1	1	1	1	1	5	1	1	0	1	1	1	1	1	1	1	1	1	1	1	1	1	1	1	1	1	1	1	1	5	5	5	4
2	11	2	1	5	2	0	1	0	6	0	2	1	1	4	4	4	1	2	2	1	1	5	3	1	0	1	1	1	1	1	1	1	2	1	2	1	1	1	1	1	1	1	1	1	1	4	4	4	4
2	11	2	1	5	2	0	0	0	6	0	1	1	1	4	5	1	1	2	2	2	1	2	2	1	0	1	1	1	1	1	1	1	1	1	2	1	1	2	2	1	1	1	1	1	1	1	1	1	1
2	11	2	1	5	2	0	0	0	6	0	2	1	1	1	5	5	1	3	2	1	1	2	2	1	1	1	1	1	1	1	1	1	1	5	4	1	1	2	2	1	2	1	1	1	1	4	4	3	3
2	11	2	1	5	2	0	0	0	6	0	4	0	1	3	4	4	1	1	4	5	4	5	3	2	0	1	3	2	1	1	2	3	5	2	3	2	2	4	4	2	3	2	2	2	2	3	2	2	3
2	11	2	1	5	2	0	0	0	5	0	1	1	1	5	5	5	1	2	3	3	1	2	2	1	1	5	1	1	1	1	1	1	1	1	1	1	1	1	1	1	1	1	1	1	1	5	5	5	5
2	11	2	1	5	2	0	0	0	6	0	3	1	1	5	5	5	1	1	3	4	1	5	3	1	0	3	1	1	2	1	1	1	3	1	2	1	1	2	2	1	2	2	2	1	2	3	3	3	3
2	11	2	1	5	2	0	0	0	6	0	2	0	1	4	3	5	1	2	3	3	3	4	3	1	1	5	1	1	3	3	3	3	3	3	3	3	3	3	3	3	3	3	3	3	3	3	3	3	3
2	11	2	1	5	2	0	1	0	6	0	3	0	1	4	5	4	1	1	4	4	1	5	3	1	0	2	1	1	2	1	1	1	4	1	1	1	1	1	1	1	1	1	1	1	1	2	3	3	4
2	11	2	1	5	2	1	1	0	3	0	2	0	1	5	5	3	1	2	2	1	2	1	2	2	1	5	5	5	4	4	4	4	4	4	4	4	4	4	4	4	4	4	4	4	4	5	5	5	5
2	11	2	1	5	1	1	1	1	1	1	3	1	1	5	5	5	1	2	5	3	3	2	4	2	0	3	3	3	3	3	3	3	3	3	3	3	3	3	3	3	3	3	3	3	3	3	3	3	3
2	11	2	1	5	1	1	1	1	1	1	3	0	0	1	4	5	4	1	3	3	1	2	1	1	0	3	3	3	3	3	3	3	3	3	3	3	3	3	3	3	3	3	3	3	3	5	5	5	5
2	11	2	1	5	2	0	1	0	6	0	2	1	1	5	4	5	1	2	3	3	1	1	3	1	0	1	1	1	1	1	1	1	5	1	4	1	1	1	1	1	3	1	1	1	1	4	5	3	4
1	11	2	1	5	2	0	1	0	6	0	3	0	1	5	5	5	1	2	3	3	1	2	1	1	0	2	1	1	1	1	2	1	3	1	1	1	1	1	1	1	1	1	1	1	1	5	4	4	3
1	11	2	1	5	2	0	0	0	6	0	2	1	1	5	5	5	1	2	2	2	1	2	2	1	0	1	1	1	1	1	1	1	3	1	3	1	1	1	1	1	1	1	1	1	1	4	4	4	1
1	11	2	1	5	2	0	0	0	6	0	1	0	1	5	5	5	1	1	1	1	1	5	1	1	1	1	1	1	1	1	1	1	1	1	1	1	1	1	1	1	1	1	1	1	1	5	5	5	5
1	11	2	1	5	2	0	0	0	6	0	1	1	1	5	4	5	1	1	3	5	1	2	3	1	1	1	1	1	1	1	1	1	1	1	3	1	1	3	1	1	1	1	1	1	1	4	2	3	4
2	11	2	1	5	2	0	0	0	6	0	1	1	1	5	5	5	1	2	1	1	1	2	1	1	1	1	1	1	1	1	1	1	1	1	2	1	1	1	1	1	1	1	1	1	1	5	5	5	5
1	11	2	1	5	2	0	0	0	6	0	1	1	1	3	5	5	1	2	1	3	3	4	2	1	1	5	1	1	1	1	1	1	5	1	1	1	1	3	1	1	1	1	1	1	1	4	4	4	5
1	11	2	1	5	2	0	0	1	6	0	4	1	1	1	4	5	1	2	3	4	1	2	4	1	1	5	1	1	2	2	2	2	1	1	1	1	1	1	1	1	1	1	1	1	1	1	4	4	5
2	11	2	1	5	2	1	1	1	6	1	1	0	1	5	5	1	1	2	2	2	1	2	3	1	1	5	1	1	5	1	1	1	5	1	1	1	1	1	1	1	1	1	1	1	1	1	2	1	2
2	11	2	1	5	2	1	1	1	6	0	2	0	1	3	4	5	1	2	3	3	1	2	3	1	1	1	1	1	1	1	1	1	2	1	3	1	1	1	1	1	1	1	1	1	1	4	4	4	4
1	11	2	1	5	2	0	0	0	6	0	1	1	0	5	5	5	1	1	2	2	1	5	2	1	1	1	1	1	1	1	1	1	5	1	5	1	1	1	1	1	1	1	1	1	1	5	5	5	5
1	11	2	1	5	2	0	0	1	6	0	1	0	1	1	1	3	1	2	2	1	1	1	1	1	1	1	2	2	1	1	1	1	5	1	1	1	1	1	1	1	3	1	1	1	2	5	5	5	5
2	11	2	1	5	2	0	0	1	6	0	3	0	1	4	4	1	1	1	3	3	1	2	2	1	1	1	1	1	1	1	1	1	1	1	1	1	1	1	1	1	1	1	1	1	1	3	5	4	5
2	11	2	1	5	2	0	1	0	6	0	1	1	1	5	5	5	1	2	2	2	1	1	2	1	1	1	1	1	1	1	1	1	3	1	4	1	1	3	3	1	3	2	1	1	1	5	4	4	4
1	11	2	1	5	2	0	0	0	6	0	1	0	1	5	5	5	1	1	1	1	1	5	1	1	1	1	1	1	1	1	1	1	1	1	1	1	1	1	1	1	1	1	1	1	1	5	5	5	5
1	11	2	1	5	2	1	1	0	5	0	1	0	0	3	3	5	1	2	3	5	1	1	3	1	0	1	3	3	3	1	2	1	5	1	3	1	1	2	3	2	2	2	2	2	2	2	3	3	4
2	11	2	1	5	2	0	0	1	6	0	2	1	1	5	5	5	1	1	5	5	1	5	5	1	0	4	1	1	1	1	1	1	1	1	1	1	1	1	1	1	1	1	1	1	1	1	1	1	1
2	11	2	1	5	2	1	1	0	4	0	1	0	1	4	4	5	1	2	2	3	4	1	1	1	0	1	1	1	1	1	1	1	4	1	2	1	1	3	3	1	4	2	1	1	1	5	5	5	5
2	11	2	1	5	2	0	1	0	6	0	2	1	1	4	4	5	1	1	3	3	1	4	3	1	1	3	3	3	3	3	3	3	3	3	3	3	3	3	3	3	3	3	3	3	3	3	3	3	3
1	11	2	1	5	2	0	0	0	6	0	1	1	1	5	5	4	1	2	3	3	2	5	1	5	0	1	1	1	1	1	1	1	1	1	4	1	1	3	2	1	2	1	1	1	1	5	5	5	5
2	11	2	1	5	2	0	1	0	6	0	2	0	1	5	5	5	1	2	3	2	1	2	3	2	0	1	2	1	1	2	1	1	1	1	2	1	1	1	1	1	1	1	1	1	1	4	4	4	4
1	11	2	1	5	2	0	0	0	6	0	1	1	1	3	4	5	1	1	2	2	1	5	2	1	1	3	1	1	1	1	1	1	5	5	5	1	1	1	1	1	1	1	1	1	1	4	4	4	5
1	11	2	1	5	2	0	0	0	5	0	2	0	1	4	4	4	1	1	3	3	1	2	3	1	0	4	2	2	4	2	2	2	4	4	2	2	2	2	2	2	2	2	2	2	2	3	2	2	2
1	11	2	1	5	2	0	1	0	6	0	2	1	1	5	5	5	1	3	3	3	1	1	1	1	0	1	1	1	1	1	1	1	5	1	1	1	1	1	1	1	1	1	1	1	1	5	5	5	5
1	11	2	1	5	2	0	0	0	6	0	3	1	1	2	2	2	1	1	5	5	1	5	5	1	0	5	1	1	3	1	1	1	1	1	1	5	1	1	1	1	1	1	1	1	1	1	1	1	1
2	11	2	1	5	2	0	0	0	6	0	1	0	1	4	2	5	1	2	2	2	1	2	2	1	0	2	2	2	2	2	2	2	3	2	3	1	1	3	2	2	2	2	1	1	1	4	4	4	4
2	11	2	1	5	2	0	0	0	6	0	2	0	1	4	5	5	1	1	3	3	1	2	3	1	1	2	1	1	1	1	1	1	2	1	1	1	1	1	1	1	1	1	1	1	1	4	3	3	3
2	11	2	1	5	2	0	0	0	6	0	1	1	1	5	5	5	1	2	1	1	1	2	1	1	1	1	1	1	1	1	1	1	1	1	1	1	1	1	1	1	1	1	1	1	1	5	5	5	5
1	11	2	1	5	2	1	1	0	6	0	1	0	0	2	2	2	1	2	1	1	1	2	1	1	1	1	1	1	1	1	1	1	1	1	1	1	1	1	1	1	1	1	1	1	1	5	5	5	5
1	11	2	1	5	2	0	0	0	6	0	3	1	1	4	4	5	1	1	4	4	1	5	4	1	1	1	1	1	3	1	1	1	1	1	1	1	1	1	1	1	1	1	1	1	1	1	1	1	1
1	11	2	1	5	2	0	0	1	6	0	1	1	1	3	3	3	1	2	1	3	2	3	1	1	0	3	1	1	1	1	3	3	2	4	3	2	3	4	3	2	3	3	3	3	3	3	3	3	3
1	11	2	1	5	2	0	1	0	6	0	2	1	1	5	5	5	1	2	3	3	3	2	3	1	1	1	2	2	2	2	2	2	4	2	3	1	2	3	2	2	2	2	2	2	2	3	3	3	4
2	11	2	1	5	2	0	0	0	6	0	3	1	1	3	3	5	1	1	3	1	4	5	3	1	1	1	1	1	1	1	1	1	3	1	4	1	1	3	1	1	1	1	1	1	3	4	3	3	3
1	11	2	1	5	2	0	0	0	6	0	3	1	1	2	2	5	1	1	3	3	3	2	2	1	0	1	1	1	1	1	1	1	5	1	1	1	1	1	1	1	1	1	1	1	1	3	3	3	3
2	11	2	1	5	2	0	0	1	6	0	1	0	1	5	2	5	1	2	3	3	3	1	2	1	1	2	1	1	1	1	1	1	1	1	3	1	1	2	3	1	1	1	1	1	1	5	5	5	3
1	11	2	1	5	2	0	1	0	6	0	3	1	1	5	5	5	1	2	2	2	1	1	4	1	0	1	1	1	1	1	1	1	1	1	1	1	1	1	1	1	1	1	1	1	1	1	1	1	1
2	11	2	1	5	2	0	1	0	6	0	4	1	1	3	4	5	1	1	4	4	1	2	4	2	0	1	1	2	4	2	1	1	2	1	1	1	1	1	2	1	1	2	1	1	1	3	3	3	2
1	11	2	1	5	2	0	0	1	6	0	3	1	1	5	4	1	1	1	3	3	1	5	2	1	1	1	1	1	1	1	1	1	3	1	2	1	1	3	3	1	1	3	1	1	1	3	1	2	1
1	11	2	1	5	2	0	1	1	6	1	2	1	1	1	5	5	1	1	2	2	2	5	2	2	1	2	1	1	1	1	1	1	1	1	2	1	1	1	1	1	1	1	1	1	1	5	5	5	5
1	11	2	1	5	2	1	1	0	5	0	2	0	1	4	4	5	1	2	3	4	1	2	3	1	1	2	1	1	3	2	2	2	2	2	2	1	1	1	1	2	2	2	2	2	2	3	3	3	3
1	11	2	1	5	2	0	0	0	6	1	4	1	0	5	1	1	1	1	1	5	4	5	1	5	0	2	1	1	1	1	1	1	1	1	1	1	1	1	1	1	1	1	1	2	1	5	5	5	5
1	11	2	1	5	2	0	0	0	6	0	1	1	1	5	4	5	1	3	1	1	1	4	1	1	1	4	1	1	1	1	1	1	4	5	5	1	1	1	1	1	1	1	1	1	1	5	5	5	5
2	11	2	1	5	2	0	0	0	6	0	2	1	1	4	5	3	1	1	3	4	2	5	3	1	1	1	1	1	1	1	1	1	1	1	1	1	1	1	1	1	1	1	1	1	1	4	4	4	5
2	11	2	1	5	2	0	0	0	5	0	1	0	1	2	4	5	1	1	1	1	1	5	1	1	0	1	1	1	1	1	1	1	5	1	5	1	1	5	1	1	1	1	1	1	1	5	5	5	2
2	11	2	1	5	2	0	1	0	6	0	1	0	1	5	5	5	1	1	2	2	1	1	1	1	0	1	1	1	1	1	1	2	4	1	4	1	1	2	2	1	2	2	2	1	3	5	4	4	5
1	11	2	1	5	2	1	1	0	2	0	3	1	1	3	4	4	1	2	3	3	1	2	4	4	0	2	2	2	2	2	2	2	4	2	3	1	1	1	3	1	2	2	2	1	1	3	3	3	3
1	11	2	1	5	2	0	0	0	6	0	1	1	1	5	5	5	1	1	2	3	1	2	3	1	0	1	1	1	1	1	1	1	4	1	1	1	1	1	1	1	1	1	1	1	1	3	4	3	4
1	11	2	1	5	2	0	0	0	6	0	3	0	1	3	5	5	1	3	2	2	1	1	3	1	0	4	2	2	2	1	1	3	3	2	3	1	1	3	1	1	3	2	1	2	1	4	4	4	3
2	11	2	1	5	2	0	1	0	6	0	1	0	1	4	4	1	1	1	3	3	1	1	3	2	0	1	1	1	2	1	2	1	5	1	3	1	1	3	3	1	3	4	1	1	2	3	2	4	4
1	11	2	1	5	2	0	1	1	4	0	2	1	0	5	3	3	1	1	4	3	1	5	3	1	0	5	5	5	5	1	5	5	5	1	5	5	1	5	5	1	1	1	1	1	1	1	1	1	1
1	11	2	1	5	2	0	0	0	6	0	4	0	0	5	5	1	1	1	5	5	1	5	5	1	0	1	1	1	1	1	1	1	1	1	1	1	1	1	1	1	1	1	1	1	1	1	1	1	1
2	11	2	1	5	2	0	1	0	5	0	1	1	1	5	5	5	1	1	3	2	1	4	1	1	0	3	1	1	1	1	1	1	1	3	3	1	1	5	5	2	2	1	1	1	1	4	3	3	4
2	11	2	1	5	2	0	1	0	6	0	2	0	0	3	4	3	2	1	4	3	3	2	2	2	0	3	3	3	3	3	3	3	3	2	3	3	3	3	3	3	3	3	3	3	3	3	3	3	3
1	11	2	1	5	2	0	1	1	6	0	2	1	1	4	4	4	1	2	3	3	1	2	3	1	1	1	1	1	1	2	1	1	5	1	3	1	1	2	1	1	1	1	2	1	1	3	3	3	2
1	11	2	1	5	2	1	0	0	6	0	3	1	1	4	4	5	1	2	4	5	1	1	4	1	0	1	1	1	1	1	1	1	3	1	1	1	1	1	1	1	1	1	1	1	1	3	3	3	3
1	11	2	1	5	2	0	1	1	6	0	2	0	1	4	4	1	1	2	3	3	1	2	3	2	0	2	3	2	2	2	1	2	4	2	2	5	5	5	4	2	2	2	2	1	2	2	2	3	4
1	11	2	1	5	2	0	1	0	6	0	1	0	1	4	2	5	1	3	3	1	1	2	1	1	0	3	1	1	1	1	1	1	2	1	5	1	1	1	1	1	2	1	1	1	1	5	4	5	4
1	11	2	1	5	2	0	1	0	5	0	2	1	1	4	4	5	1	2	3	5	1	2	4	1	1	1	1	1	5	1	1	1	5	1	1	1	1	1	1	1	1	1	1	1	1	4	3	3	1
1	11	2	1	5	2	0	0	0	6	0	1	1	0	5	5	5	1	1	5	5	1	5	4	1	1	1	1	1	1	1	1	1	3	1	3	1	1	1	1	1	1	1	1	1	1	1	1	1	1
1	11	2	1	5	2	0	1	0	6	0	1	1	1	5	5	5	1	2	2	1	1	2	1	1	1	1	1	1	1	1	1	1	5	1	3	1	1	1	1	1	1	1	1	1	1	5	5	5	5
2	11	2	1	5	2	0	1	0	6	0	1	1	1	2	4	4	1	1	2	2	1	2	3	1	1	2	2	1	1	1	1	2	4	2	2	1	1	1	2	1	2	2	4	1	1	4	4	4	3
1	11	2	1	5	2	0	0	0	4	0	2	1	1	3	5	5	1	2	3	3	3	4	3	1	0	1	1	1	1	1	1	1	3	1	1	1	1	1	1	1	2	1	1	1	1	3	4	4	3
1	11	2	1	5	2	0	0	0	3	0	2	1	1	5	4	5	1	1	3	3	1	5	2	2	0	1	1	2	5	1	2	3	3	1	4	1	1	2	2	2	2	2	2	2	2	4	3	3	3
1	11	2	1	5	2	0	0	0	6	0	1	1	1	5	5	5	1	3	1	2	3	1	1	1	1	1	1	1	1	1	1	1	1	1	4	1	1	4	1	1	1	1	1	1	1	5	5	5	5
1	11	2	1	5	2	0	1	1	5	0	2	0	1	1	1	4	1	2	3	4	4	4	4	1	1	3	2	1	1	1	1	1	5	1	4	1	1	4	1	3	4	4	1	1	1	3	3	3	5
1	11	2	1	5	2	1	1	0	5	0	1	0	1	5	5	5	1	2	2	3	1	1	2	1	1	1	1	1	1	1	1	1	1	1	1	1	1	1	1	1	1	1	1	1	1	5	5	5	4
2	11	2	1	5	2	0	0	0	6	0	3	1	1	4	3	4	1	1	4	5	1	2	3	1	1	5	1	1	1	1	1	1	1	1	1	1	1	1	1	1	1	1	1	1	1	1	1	1	4
1	11	2	1	5	2	0	1	0	6	0	3	0	0	3	3	1	1	2	2	5	1	2	3	1	1	1	1	1	5	1	1	1	5	1	1	1	1	1	1	1	1	1	1	1	1	1	1	1	1
1	11	2	1	5	2	1	1	0	6	0	3	1	1	4	4	5	1	2	3	5	1	2	3	1	1	1	1	1	1	1	1	2	2	2	2	2	2	2	2	2	2	2	1	1	1	3	3	4	3
2	11	2	1	5	2	1	1	0	6	0	1	0	1	5	5	5	1	2	1	1	1	2	1	1	1	3	1	1	1	1	1	1	2	1	3	1	1	1	1	1	2	1	1	1	1	5	5	5	5
2	11	2	1	5	2	0	0	0	6	0	3	0	1	5	4	2	1	2	3	3	1	5	2	2	1	5	2	2	1	1	1	1	3	3	3	3	3	3	3	3	3	3	3	3	3	3	3	3	3
2	11	2	1	5	2	0	0	0	6	0	2	1	1	5	5	5	1	2	2	1	1	1	1	1	0	1	2	2	2	1	2	2	4	2	2	2	2	2	2	2	2	2	2	1	2	5	4	4	4
1	11	2	1	5	2	0	0	0	6	0	1	1	1	5	5	5	1	1	5	5	1	5	2	1	0	4	1	1	1	1	1	1	4	1	1	1	1	1	1	1	1	1	1	1	1	4	1	1	1
2	11	2	1	5	2	0	0	0	6	0	2	0	0	5	5	5	1	1	4	2	1	2	2	1	0	5	1	5	1	1	1	1	5	1	5	5	1	1	1	1	1	1	1	1	1	5	5	1	1
2	11	2	1	5	2	0	1	0	6	1	1	1	1	2	2	5	1	1	5	5	1	5	1	1	0	1	1	1	1	1	1	1	1	1	1	1	1	1	1	1	1	1	1	1	1	5	1	1	1
2	11	2	1	5	2	0	0	0	6	0	2	0	0	5	5	1	1	3	3	3	1	2	3	1	0	1	1	1	1	1	1	1	5	1	1	1	1	1	1	1	1	1	1	1	1	5	5	5	5
1	11	2	1	5	2	1	1	0	3	0	2	0	1	4	4	5	1	2	2	4	1	1	3	1	0	1	1	1	1	1	1	1	2	1	1	1	1	1	1	1	1	1	1	1	1	4	2	3	3
1	11	2	1	5	2	1	1	1	2	0	2	1	1	5	5	5	1	3	3	4	1	1	3	3	1	2	2	1	2	1	2	2	5	1	4	1	1	4	4	3	1	1	1	1	1	3	3	2	4
2	11	2	1	5	2	1	1	0	6	0	2	1	1	5	5	5	1	1	2	2	2	2	2	1	1	4	2	2	2	2	2	2	3	2	3	1	2	2	3	1	3	2	2	1	2	4	4	4	4
2	11	2	1	5	2	0	0	1	6	0	2	1	0	2	2	3	2	1	5	5	2	5	4	1	0	1	1	1	1	1	1	1	1	1	1	1	1	1	1	1	1	1	1	1	1	1	1	1	1
2	11	2	1	5	2	1	1	0	3	0	2	1	1	5	5	5	1	2	3	4	1	2	2	1	0	2	1	2	2	2	2	2	2	2	2	2	1	1	1	1	2	2	2	1	2	4	4	4	3
1	11	2	1	5	2	1	1	0	6	0	1	1	1	5	5	5	1	2	3	3	1	2	1	1	1	5	1	1	1	1	1	1	1	1	1	1	1	1	1	1	1	1	1	1	1	5	5	5	5
1	11	2	1	5	2	0	0	0	6	0	2	1	1	5	5	5	1	2	2	3	1	2	1	1	1	1	1	1	5	1	1	1	3	1	2	1	1	1	1	1	1	1	1	1	1	5	5	5	5
2	11	2	1	5	2	0	0	0	6	0	1	0	1	2	2	5	1	1	2	3	4	5	3	2	1	1	2	2	2	1	3	3	4	1	1	1	1	4	3	1	1	1	1	1	3	5	5	3	3
1	11	2	1	5	2	0	1	0	6	0	1	0	1	5	5	5	1	1	4	5	2	1	3	1	0	5	1	1	1	1	2	1	2	1	1	1	1	1	1	1	1	1	1	1	1	3	3	3	1
1	11	2	1	5	1	1	0	0	6	0	2	1	1	5	5	5	1	1	2	3	1	5	3	1	1	1	1	1	1	1	1	1	5	1	1	1	1	1	4	1	3	1	4	1	1	4	4	4	4
1	11	2	1	5	2	1	1	0	5	0	2	1	1	5	5	5	1	2	2	3	1	2	3	1	0	1	1	1	1	1	1	1	5	1	2	1	1	1	1	1	1	1	1	1	1	4	4	4	3
2	11	2	1	5	2	0	0	0	6	0	3	1	1	1	5	1	1	1	4	5	4	5	5	1	1	2	1	1	1	1	1	1	4	1	5	1	1	2	1	1	1	1	1	1	1	2	2	2	2
2	11	2	1	5	2	0	1	0	6	0	2	1	1	4	4	5	1	1	3	4	1	5	3	1	0	3	1	1	3	1	1	1	4	1	2	1	1	1	2	1	2	2	2	2	2	4	3	3	3
1	11	2	1	5	2	0	1	0	6	0	1	1	0	2	4	4	1	2	1	2	1	1	2	1	0	1	1	3	2	1	2	2	3	2	3	2	1	1	3	1	2	2	2	2	2	4	4	4	5
2	11	2	1	5	2	0	1	0	6	0	3	1	1	2	2	4	1	1	4	4	1	2	4	1	0	3	1	1	4	1	1	1	2	1	1	1	1	1	1	1	1	1	1	1	1	3	3	3	3
2	11	2	1	5	2	0	0	0	6	0	2	1	1	2	5	5	1	1	3	3	1	5	3	1	0	1	1	1	1	1	1	1	1	1	1	1	1	1	1	1	1	1	1	1	1	5	5	5	4
2	11	2	1	5	2	1	1	0	3	0	2	0	1	5	5	5	1	2	3	3	1	1	4	1	0	1	3	2	1	1	3	2	2	1	4	1	2	2	2	3	2	2	1	1	1	3	5	4	3
1	11	2	1	5	2	0	1	1	2	1	1	1	0	4	4	4	1	1	5	3	1	2	3	1	1	1	1	1	1	1	1	1	3	1	1	1	1	1	1	1	1	1	1	1	1	1	1	1	2
1	11	2	1	5	2	0	0	0	6	0	3	1	1	3	3	3	1	2	3	3	2	2	3	1	0	3	1	1	1	1	2	2	2	2	3	2	1	1	2	1	2	2	1	1	1	3	3	3	4
1	11	2	1	5	2	1	1	1	4	0	1	0	1	3	5	5	1	2	3	3	1	2	3	1	0	2	2	2	2	2	2	2	4	2	2	1	1	2	3	2	2	1	1	1	1	4	4	3	3
2	11	2	1	5	2	0	1	1	6	0	3	1	1	5	4	5	1	1	3	4	1	5	4	3	0	1	1	1	3	2	2	2	2	2	3	1	1	1	4	1	2	2	1	1	1	3	3	3	3
2	11	2	1	5	2	1	1	0	6	0	2	1	1	5	5	5	1	2	3	4	1	1	2	1	0	1	1	2	1	1	1	2	4	1	1	1	1	2	1	1	1	1	1	1	1	4	3	3	4
1	11	2	1	5	2	1	0	0	4	0	1	1	1	5	5	5	1	1	1	1	1	1	1	1	0	5	2	2	2	1	1	2	5	2	4	2	2	2	2	2	2	1	2	2	2	5	5	5	5
2	11	2	1	5	2	0	0	1	6	0	1	0	1	5	5	5	1	1	3	3	1	3	3	1	0	1	1	1	5	1	1	1	5	1	1	1	1	1	1	1	4	1	1	1	1	5	5	4	3
1	11	2	1	5	2	0	1	0	6	0	2	0	1	2	2	5	1	1	4	4	2	2	4	1	1	1	1	1	1	1	1	1	1	1	1	1	1	1	1	1	1	1	1	1	1	3	1	1	1
2	11	2	1	5	2	0	0	0	6	0	4	0	0	5	5	5	5	1	5	5	4	5	5	5	0	3	3	3	3	3	3	3	3	3	3	3	3	3	3	3	3	3	3	3	3	3	3	3	3
2	11	2	1	5	2	0	0	0	6	0	3	0	1	5	4	5	1	1	2	3	1	5	3	1	0	1	1	1	1	1	1	1	1	1	1	1	1	1	1	1	1	1	1	1	1	3	3	2	2
1	11	2	1	5	2	0	1	0	6	0	1	0	1	5	5	1	1	2	2	2	1	1	2	1	1	1	1	1	1	1	1	1	1	1	1	1	1	1	1	1	1	1	1	1	1	5	5	5	5
2	11	2	1	5	2	0	0	0	6	0	4	0	0	5	5	5	5	3	5	5	4	5	5	5	0	3	3	3	3	3	3	3	3	3	3	3	3	3	3	3	3	3	3	3	3	3	3	3	3
1	11	2	1	5	2	0	0	0	6	0	1	0	1	4	4	2	1	2	3	3	2	3	3	1	0	1	2	1	1	4	1	2	1	2	2	1	1	1	3	1	2	2	2	2	2	4	4	4	4
1	11	2	1	5	2	0	0	0	6	0	3	1	1	4	4	5	1	1	4	4	2	5	4	1	1	5	2	1	3	1	1	2	5	2	4	2	2	3	3	2	3	2	2	2	2	3	4	3	4
1	11	2	1	5	2	0	0	0	6	0	3	0	1	5	5	5	1	2	4	4	1	4	4	1	0	5	1	1	1	1	1	1	5	1	1	1	1	1	4	1	1	1	1	1	1	1	2	2	2
2	11	2	1	5	2	0	0	0	6	0	1	1	1	5	5	5	1	1	3	3	1	1	2	1	1	1	1	1	1	1	1	1	5	1	1	1	1	1	1	1	1	1	1	1	1	3	4	4	4
2	11	2	1	5	2	0	0	0	6	0	3	1	1	1	2	5	1	1	4	4	1	5	5	1	0	2	1	1	1	1	1	1	1	1	1	1	1	2	2	1	1	1	1	1	1	1	3	3	3
1	11	2	1	5	2	0	0	1	6	0	1	0	1	5	5	5	1	1	3	3	1	5	5	2	0	1	1	1	1	1	1	1	1	1	1	1	1	1	1	1	1	1	1	1	1	1	1	1	1
1	11	2	1	5	2	1	1	0	5	0	3	0	1	2	2	5	1	1	4	5	2	1	2	1	0	3	2	1	1	1	2	1	3	1	1	1	1	1	1	1	1	1	1	1	1	4	4	4	4
1	11	2	1	5	2	0	0	0	6	0	4	1	1	5	5	5	1	1	2	2	1	2	2	1	0	1	1	1	1	1	1	1	1	1	1	1	1	1	1	1	1	1	1	1	1	1	1	1	1
1	11	2	1	5	2	1	1	1	4	0	1	0	1	5	4	1	1	2	2	2	1	2	2	1	0	2	2	2	2	2	2	2	4	2	2	2	2	2	2	2	2	2	2	2	2	3	3	3	3
1	11	2	1	5	1	0	0	0	2	1	1	1	1	3	1	5	1	3	3	4	2	2	2	2	1	4	4	4	1	1	1	1	1	1	1	1	1	1	1	1	1	1	1	1	1	3	3	3	3
1	11	2	1	5	2	0	0	1	6	0	3	0	1	1	2	1	2	1	4	1	1	2	3	5	1	4	4	4	4	4	4	3	4	5	1	4	4	3	2	4	1	4	4	2	2	5	5	5	5
2	11	2	1	5	2	0	0	0	6	0	2	1	1	3	4	5	1	1	3	3	1	5	4	1	0	1	1	1	1	1	1	3	3	1	3	1	2	2	1	2	4	2	1	1	1	3	3	4	2
1	11	2	1	5	2	1	1	0	1	1	2	1	1	4	5	2	1	2	2	1	2	1	2	1	1	1	1	1	1	5	1	1	5	1	4	1	1	1	2	1	1	1	1	1	1	1	5	5	4
2	11	2	1	5	2	0	0	0	6	1	1	1	1	5	5	5	1	1	3	5	1	5	2	1	1	5	1	1	1	1	1	1	1	1	1	1	1	1	1	1	1	1	1	1	1	5	5	5	5
2	11	2	1	5	2	0	0	0	6	0	3	1	1	4	4	5	1	1	4	4	1	5	4	1	0	1	1	1	1	1	1	2	4	3	3	1	1	2	1	2	3	2	1	1	2	2	2	2	1
2	11	2	1	5	2	0	0	1	6	0	1	0	0	5	5	5	1	2	1	1	1	2	1	1	0	1	1	1	1	1	1	1	1	1	1	1	1	1	1	1	1	1	1	1	1	5	5	5	5
2	11	2	1	5	2	0	0	0	6	0	3	1	1	4	5	5	1	1	4	4	1	5	4	1	0	1	1	1	1	1	1	2	3	3	3	1	1	3	2	2	3	2	2	1	2	2	2	2	1
1	11	2	1	5	2	0	0	0	6	0	1	0	1	1	1	5	2	2	3	5	4	5	4	1	0	4	5	3	3	3	3	3	3	3	5	2	2	3	3	3	3	3	3	3	3	3	3	3	3
2	11	2	1	5	2	1	0	1	6	0	2	0	1	4	5	5	1	2	3	3	2	2	2	1	0	2	1	2	2	1	1	1	2	1	1	1	1	2	1	1	1	1	1	1	1	3	4	3	3
2	11	2	1	5	2	1	1	0	5	0	2	1	1	1	5	5	1	2	2	3	1	2	2	5	1	1	2	1	1	1	1	1	4	1	2	1	1	1	4	1	2	1	2	1	1	5	5	4	5
2	11	2	1	5	2	1	0	1	6	0	2	0	1	4	5	5	1	2	3	3	1	2	3	1	0	2	1	1	1	2	1	1	2	2	1	1	1	1	1	2	2	1	1	1	1	4	4	4	3
1	11	2	1	5	2	0	0	0	6	0	3	0	1	4	4	1	1	1	3	2	1	2	3	2	1	3	4	2	1	1	1	1	2	5	3	1	1	4	1	1	1	1	1	1	1	4	4	4	4
1	11	2	1	5	2	1	1	0	5	0	3	0	1	1	1	1	1	1	5	1	1	2	1	2	0	5	1	3	3	3	5	2	3	2	2	5	3	3	5	2	1	1	2	3	2	4	4	3	3
2	11	2	1	5	2	0	0	0	6	0	1	1	0	2	5	5	1	1	5	4	2	3	3	1	1	1	1	1	5	1	1	3	4	1	4	1	1	1	1	1	1	1	1	1	1	4	4	4	3
2	11	2	1	5	2	0	0	0	6	0	1	1	1	5	5	5	1	1	1	1	1	5	2	1	1	1	1	1	1	1	1	1	5	1	5	1	1	1	1	1	1	1	1	1	1	5	5	5	3
1	11	2	1	5	2	1	1	0	6	0	3	1	1	3	3	5	1	2	3	3	1	2	3	1	0	3	1	1	2	1	1	1	5	1	2	1	1	1	1	1	5	1	1	1	1	3	2	3	4
1	11	2	1	5	2	0	1	0	6	0	2	0	1	4	4	5	1	1	3	4	1	2	3	1	0	1	1	1	1	1	1	1	1	1	1	1	1	1	1	1	1	1	1	1	1	4	2	3	3
1	11	2	1	5	2	0	0	0	5	0	1	1	1	5	4	5	1	2	3	3	3	4	2	1	0	4	1	1	1	1	1	1	4	1	5	5	1	3	2	1	2	2	1	1	1	5	4	3	4
2	11	2	1	5	2	0	1	0	6	0	1	0	1	5	5	5	1	1	2	2	1	4	2	1	1	1	1	2	1	1	1	1	4	1	4	1	1	2	1	1	2	2	1	1	1	4	4	4	4
1	11	2	1	5	2	0	1	0	6	0	4	1	1	5	5	5	1	3	1	1	3	4	1	1	1	5	5	5	5	5	5	5	5	5	5	5	5	5	5	5	5	5	5	5	5	1	1	1	1
1	11	2	1	5	2	1	1	0	5	0	1	0	1	5	5	3	1	2	2	2	1	2	2	1	1	1	1	1	1	1	5	1	1	1	3	1	1	1	1	1	3	1	1	4	1	5	5	5	5
2	11	2	1	5	2	1	0	0	6	0	3	1	1	5	5	5	1	1	3	3	1	2	3	1	0	1	1	1	1	1	1	1	5	1	1	1	1	1	1	1	1	1	1	1	1	4	4	4	4
1	11	2	1	5	2	0	1	0	6	0	3	0	1	1	1	1	1	2	3	3	1	2	2	1	0	2	2	2	2	1	1	1	1	2	4	1	1	2	3	1	2	1	1	1	1	4	5	2	3
1	11	2	1	5	2	0	0	0	6	0	1	1	1	5	5	5	1	2	1	1	1	2	1	1	1	5	1	1	5	1	1	1	5	1	3	1	1	1	1	1	1	1	1	1	1	5	5	5	5
2	11	2	1	5	2	0	0	0	6	0	1	1	1	5	5	5	1	1	5	2	1	5	2	1	1	1	1	1	3	1	1	1	4	1	1	1	1	1	1	1	1	1	1	1	1	5	5	5	5
1	11	2	1	5	2	0	1	0	6	0	1	1	1	5	4	5	1	2	2	2	3	1	2	1	1	1	2	2	1	1	2	2	2	2	2	1	1	1	1	1	2	2	2	2	2	5	5	5	5
1	11	2	1	5	2	0	1	0	6	0	1	0	1	4	4	4	1	1	3	3	1	5	3	1	0	1	1	1	5	1	1	1	1	1	1	1	1	1	1	1	1	1	1	1	1	5	1	1	1
1	11	2	1	5	2	1	1	0	6	0	1	1	1	5	5	5	1	3	1	1	1	1	1	1	1	1	1	1	1	1	1	1	1	1	1	1	1	1	1	1	1	1	1	1	1	5	5	5	5
2	11	2	1	5	2	0	1	0	6	0	2	0	1	5	5	5	1	2	3	2	1	2	3	1	0	2	1	1	1	1	1	2	2	1	3	1	1	1	1	1	1	1	1	1	1	4	4	4	4
1	11	2	1	5	2	1	1	0	3	0	1	0	1	5	5	5	1	2	1	1	1	1	2	1	1	1	2	1	1	1	1	1	5	1	1	1	1	4	3	1	1	1	1	1	1	5	5	3	4
1	11	2	1	5	2	0	0	0	6	0	2	1	1	4	4	5	1	1	3	4	1	5	3	1	1	5	1	1	1	1	1	1	1	1	1	1	1	1	1	1	1	1	1	1	1	1	1	1	1
2	11	2	1	5	2	1	1	0	6	0	2	1	1	5	5	5	1	2	3	3	1	1	2	1	1	5	1	1	1	1	1	1	1	1	1	1	1	1	1	1	1	1	1	1	1	5	5	5	1
1	11	2	1	5	2	0	1	0	6	0	1	0	1	5	5	5	1	3	1	2	1	2	1	1	0	1	2	2	2	1	1	2	5	2	2	1	1	1	2	1	4	2	3	1	1	5	5	5	4
2	11	2	1	5	2	0	0	0	6	0	4	0	1	5	4	5	1	1	4	4	1	5	5	1	1	1	1	1	1	1	1	1	1	1	1	1	1	1	1	1	1	1	1	1	1	1	1	1	1
1	11	2	1	5	2	0	1	0	6	0	2	1	1	5	5	5	1	2	3	2	1	4	2	1	1	1	1	1	2	1	1	2	5	1	3	1	1	1	3	1	4	1	1	1	1	4	4	4	5
2	11	2	1	5	2	1	1	0	6	0	3	0	1	2	4	5	1	1	5	5	1	5	4	1	0	5	1	1	1	5	1	1	5	1	1	1	1	1	1	1	1	1	1	1	1	1	1	1	1
2	11	2	1	5	2	1	1	0	6	0	3	0	1	2	4	5	1	1	4	4	1	5	4	1	0	1	1	1	1	1	1	1	5	1	1	1	1	1	1	1	1	1	1	1	1	1	1	1	1
2	11	2	1	5	2	1	1	0	5	0	3	0	1	4	4	5	1	2	3	4	1	1	4	1	1	1	1	1	3	1	2	2	2	2	2	2	2	2	2	2	2	2	2	2	2	2	2	2	2
2	13	1	1	5	2	1	1	0	6	0	2	0	1	5	5	5	1	2	2	2	1	2	2	1	1	2	1	1	2	2	1	1	4	2	4	2	1	2	3	3	2	1	1	1	1	4	5	5	4
1	13	1	1	5	1	1	1	0	3	0	1	0	1	5	5	5	1	2	1	2	1	2	1	1	1	1	1	1	1	1	1	1	1	1	5	1	1	1	5	1	1	1	1	1	1	5	5	5	5
2	13	1	1	5	2	0	0	0	6	0	3	1	1	5	5	5	1	1	5	5	1	5	4	1	0	5	1	5	5	1	1	1	5	1	1	1	1	1	1	1	1	1	1	1	1	5	5	5	2
1	13	1	1	5	2	1	1	0	6	0	1	1	1	5	5	5	1	3	2	2	1	1	1	1	1	1	1	1	1	1	1	1	5	1	2	1	1	1	2	1	2	1	2	1	1	4	4	4	4
1	12	1	1	6	2	1	1	1	6	0	1	1	1	3	3	5	1	3	2	3	1	1	2	1	0	1	1	1	1	1	1	1	2	1	1	1	1	1	1	1	1	1	1	1	1	4	4	4	4
1	12	1	1	6	2	1	1	0	6	0	2	1	1	5	3	3	1	2	3	4	1	2	2	1	1	5	1	1	1	1	1	1	5	1	1	1	1	1	1	1	1	1	1	1	1	3	3	3	3
1	12	1	1	6	2	1	1	0	5	0	2	0	1	5	3	4	1	2	1	1	1	1	1	1	0	2	1	1	1	1	1	1	1	1	1	1	1	1	1	1	1	1	1	1	1	4	4	4	4
1	12	1	1	6	2	1	1	0	5	0	1	1	1	4	4	4	1	2	3	3	3	1	2	1	1	1	1	2	1	1	1	2	4	1	2	1	1	2	1	2	2	2	1	2	2	4	3	2	1
1	12	1	1	6	2	1	1	0	3	0	1	0	1	5	5	5	1	2	2	3	2	1	1	1	0	1	2	2	1	1	1	2	2	2	2	1	1	2	1	1	1	1	1	1	1	5	3	3	4
1	12	1	1	6	2	0	0	1	6	0	2	1	1	5	3	3	1	1	4	4	1	5	4	1	1	2	1	5	5	1	1	1	4	1	3	2	2	2	2	2	2	2	2	2	2	2	2	2	2
1	12	1	1	6	1	0	0	0	6	0	3	0	1	5	5	3	1	2	3	5	1	2	4	3	0	4	1	1	3	1	1	1	3	3	3	1	1	1	3	1	1	1	1	1	1	1	1	1	3
1	12	1	1	6	2	1	0	0	6	0	2	0	1	5	5	5	1	1	3	4	1	1	2	1	1	2	1	1	1	1	1	1	2	1	1	1	1	1	1	1	1	1	1	1	1	2	2	2	2
2	12	1	1	6	2	1	1	0	6	0	2	1	1	5	5	5	1	2	3	3	1	1	3	1	1	4	1	1	1	1	1	1	1	1	1	1	1	1	1	1	1	1	1	1	1	3	3	3	3
2	12	1	1	6	2	0	0	0	5	0	3	1	1	4	4	4	1	1	4	3	1	5	5	2	0	1	1	1	1	1	1	1	3	1	2	1	1	1	1	1	1	1	1	1	1	1	1	1	3
2	12	1	1	6	2	1	1	1	4	0	2	0	1	3	4	3	1	2	3	2	1	1	2	1	1	1	1	2	2	1	2	1	5	1	1	1	1	1	1	1	1	1	1	1	1	3	4	4	1
2	12	1	1	6	2	0	0	0	6	0	2	1	1	4	5	5	1	3	4	4	1	5	4	1	0	2	1	2	2	1	1	1	3	2	1	1	1	1	1	1	1	1	1	1	1	2	4	2	2
1	12	1	1	6	2	0	1	0	5	0	2	0	0	3	3	3	2	2	2	3	4	5	3	3	1	3	3	3	3	3	3	3	3	3	3	3	3	3	3	3	3	3	3	3	3	3	3	3	3
2	12	1	1	6	2	0	0	0	6	0	2	1	1	5	5	5	1	1	2	3	1	5	4	1	0	1	1	1	1	1	1	1	5	1	5	5	5	5	5	5	5	1	5	1	5	1	5	5	1
2	12	1	1	6	1	0	0	0	6	0	2	1	1	4	5	3	1	2	2	1	3	5	1	1	1	1	1	1	1	1	1	1	2	1	3	1	1	1	1	1	1	1	1	1	1	5	3	4	4
1	12	1	1	6	2	1	1	0	6	0	1	0	1	4	5	5	1	2	2	1	1	1	1	1	0	2	2	2	1	1	1	2	5	1	4	1	1	4	2	3	2	2	2	2	2	4	5	4	4
1	12	1	1	6	2	0	0	0	6	0	1	1	1	5	5	5	1	1	1	1	3	5	1	1	1	1	1	1	1	1	1	1	1	1	1	1	1	1	1	1	1	1	1	1	1	5	5	5	5
1	12	1	1	6	2	0	0	0	6	0	1	1	1	5	5	5	1	1	1	1	3	5	1	1	1	1	1	1	1	1	1	1	5	1	5	1	1	5	1	1	1	1	1	1	1	5	5	5	5
2	12	1	1	6	2	0	1	0	6	0	2	0	1	4	4	5	1	1	5	4	1	2	4	1	0	2	2	2	1	2	2	2	4	2	3	1	2	2	2	3	3	2	1	2	2	2	3	2	3
2	12	1	1	6	2	1	1	1	5	0	3	0	1	4	4	5	1	3	2	3	1	1	2	1	1	3	1	1	1	1	1	1	1	1	1	1	2	2	2	1	1	1	1	1	1	3	4	4	4
1	12	1	1	6	2	1	1	0	4	0	2	1	1	5	5	5	1	2	2	2	2	1	2	1	1	1	1	2	2	2	2	2	4	2	4	4	2	3	2	2	2	2	2	2	2	3	3	3	3
2	12	1	1	6	2	0	0	0	6	0	4	1	1	2	2	1	1	1	4	5	1	5	4	1	0	1	1	1	1	1	1	1	1	1	1	1	1	1	1	1	1	1	1	1	1	5	5	5	5
1	12	1	1	6	2	1	1	0	6	0	2	0	1	5	5	5	1	2	2	2	1	2	2	1	0	5	1	2	2	2	2	2	4	2	2	2	2	2	2	2	2	2	2	2	2	3	3	3	3
2	12	1	1	6	2	1	1	0	6	0	1	1	1	4	4	5	1	1	5	5	1	2	1	1	1	2	2	2	2	2	2	2	5	1	1	1	1	1	1	1	2	1	1	1	1	5	5	5	5
1	12	1	1	6	2	0	0	0	6	0	3	1	1	4	4	5	1	1	5	5	1	5	3	1	0	1	1	1	1	1	1	1	1	1	1	1	1	1	1	1	1	1	1	1	1	3	3	3	4
1	12	1	1	6	2	0	1	1	6	1	4	1	1	4	5	5	1	1	5	5	1	5	5	1	0	5	1	1	1	1	1	1	5	1	1	1	1	1	1	1	3	1	1	1	1	2	3	1	1
1	12	1	1	6	2	1	1	0	3	0	2	1	1	4	4	3	1	2	3	4	1	1	3	1	0	2	1	1	1	1	1	1	1	2	2	1	1	1	1	1	1	1	1	1	1	3	2	3	3
1	12	1	1	6	2	0	0	0	6	0	2	1	1	3	4	4	2	2	3	3	3	1	3	1	1	1	2	2	3	2	1	1	2	2	3	1	1	3	2	2	2	2	2	2	2	4	4	4	3
1	12	1	1	6	2	1	1	0	4	0	2	0	1	2	2	2	1	2	2	2	2	3	2	4	0	3	1	1	1	1	1	3	1	3	1	1	1	1	1	1	1	1	1	1	1	5	5	5	5
2	12	1	1	6	2	1	1	0	6	0	1	1	1	5	5	5	1	2	3	3	1	1	4	1	0	1	1	1	1	1	1	1	5	1	2	1	1	1	1	1	1	1	1	1	1	4	3	3	3
2	12	1	1	5	2	1	1	0	6	0	1	1	1	5	5	5	1	2	3	4	1	2	1	1	0	5	1	2	1	1	1	1	1	1	1	1	1	1	1	1	1	1	1	1	1	5	5	3	4
1	11	1	1	6	2	1	1	1	5	0	4	0	1	5	5	5	5	3	1	2	1	1	5	5	0	5	5	5	5	5	5	5	5	5	5	5	5	5	5	5	5	5	5	5	5	5	5	5	5
1	11	1	1	6	2	1	1	0	5	0	2	0	1	4	5	5	1	3	2	2	1	1	2	4	1	1	1	1	1	1	1	1	1	1	1	1	1	1	1	1	1	1	1	1	1	4	4	4	4
2	11	1	1	6	2	0	0	1	6	0	1	1	1	5	5	5	1	1	3	5	1	5	3	1	1	3	1	1	2	1	1	1	3	1	2	1	1	3	1	1	3	1	1	1	1	3	3	3	3
1	11	1	1	6	2	1	1	0	6	0	2	0	1	5	5	5	1	2	3	3	1	1	3	1	0	1	1	1	3	1	1	1	5	5	2	1	1	1	4	1	1	1	1	1	1	4	2	3	1
2	11	1	1	6	2	0	1	0	6	0	2	1	1	4	5	5	1	2	3	3	1	1	2	1	0	1	1	1	1	1	1	1	4	1	1	1	1	1	1	1	4	1	1	1	1	4	5	5	5
1	11	1	1	6	2	0	0	0	6	0	4	1	0	4	3	1	2	1	4	5	1	5	5	1	0	5	3	1	2	1	1	2	4	1	4	1	1	2	1	1	2	2	1	1	1	1	2	2	3
2	11	1	1	6	2	0	0	0	6	0	2	0	1	4	5	5	1	1	2	3	1	2	2	1	1	1	2	2	4	1	1	1	1	1	1	1	1	1	4	1	1	1	1	1	1	3	3	3	3
2	11	1	1	6	2	0	1	0	6	0	1	1	1	5	5	5	1	2	1	1	1	1	1	1	1	1	1	1	1	1	1	1	3	1	1	1	1	1	1	1	2	1	1	1	1	5	5	5	5
1	11	1	1	6	2	1	1	0	6	0	3	1	0	4	4	5	1	2	3	4	4	1	4	1	0	4	1	1	1	1	1	1	4	1	1	1	1	1	1	1	1	1	1	1	1	3	2	3	3
2	11	1	1	6	2	1	1	1	6	1	3	1	1	2	4	5	2	2	2	2	4	1	3	1	1	3	2	2	2	2	2	1	5	1	1	1	1	3	3	2	1	1	1	1	1	3	3	4	4
2	11	1	1	6	2	1	1	1	6	0	3	0	1	4	5	5	1	2	3	4	1	1	3	1	1	1	2	2	1	1	2	2	1	2	1	1	1	1	1	1	2	2	1	1	1	3	4	3	3
2	11	1	1	6	2	1	0	1	6	0	2	0	1	5	5	5	1	2	2	2	1	2	1	1	1	5	1	1	1	1	1	1	4	1	1	1	1	1	1	1	3	1	1	1	1	4	4	4	4
1	11	1	1	6	2	1	1	0	5	0	2	1	1	5	5	5	1	2	4	4	1	1	4	1	1	1	1	1	2	1	1	1	5	1	1	1	1	1	1	1	1	1	1	1	1	2	2	4	3
2	11	1	1	6	2	1	1	0	6	0	3	1	1	5	4	5	1	2	2	2	1	1	3	1	0	1	1	1	1	1	1	1	1	1	1	1	1	1	1	1	1	1	1	1	1	3	3	5	3
1	11	1	1	6	2	0	1	0	3	0	2	1	1	5	5	5	1	1	4	4	1	5	5	1	0	1	1	1	1	1	1	1	1	1	1	1	1	1	1	1	1	1	1	1	1	3	1	1	1
2	11	1	1	6	2	0	0	0	6	0	2	1	1	4	5	5	1	2	4	4	1	2	3	1	0	1	1	1	1	1	1	1	1	1	1	1	1	1	1	1	1	1	1	1	1	1	1	1	2
1	11	1	1	6	2	0	0	0	6	0	2	1	1	4	4	5	1	1	3	2	1	5	2	1	1	1	1	1	1	1	1	1	1	1	2	1	1	3	1	1	1	1	1	1	1	2	4	2	3
1	11	1	1	6	2	1	1	0	5	0	2	1	1	5	5	5	1	2	2	3	1	1	3	1	1	1	1	1	2	1	1	1	5	1	1	1	1	1	1	1	1	1	1	1	1	3	2	2	2
2	11	1	1	6	2	0	0	0	6	0	3	1	0	2	1	3	1	1	4	3	4	5	3	1	0	3	1	1	2	1	3	2	4	1	3	2	1	3	2	2	2	2	1	1	2	4	4	4	5
2	11	1	1	6	2	1	1	0	6	0	2	1	1	5	5	5	1	1	2	3	1	2	3	1	1	1	2	1	1	1	1	1	2	1	1	1	1	1	1	1	1	1	1	1	1	4	4	4	2
2	11	1	1	6	2	0	0	0	6	0	3	1	0	3	1	3	1	1	3	3	4	5	5	1	0	5	2	1	3	1	3	2	4	1	3	1	1	2	2	2	2	2	1	1	2	4	4	4	3
2	11	1	1	6	2	1	1	0	6	0	4	0	1	5	5	5	1	1	5	5	1	2	5	1	1	1	1	1	1	1	1	1	1	1	1	1	1	1	1	1	1	1	1	1	1	1	1	1	1
2	11	1	1	6	2	1	1	0	5	1	2	0	1	4	2	2	1	1	4	4	4	5	5	1	0	3	1	1	3	1	1	1	3	3	3	1	1	3	1	1	3	1	1	1	1	3	3	3	3
2	11	1	1	6	2	0	0	0	6	0	2	1	0	3	1	3	1	1	3	3	4	5	4	1	0	5	2	1	1	2	3	2	4	1	3	1	1	3	1	1	1	1	1	1	1	4	4	4	4
1	11	1	1	6	2	0	0	0	6	0	1	1	1	5	5	5	1	1	3	2	1	5	3	1	1	4	5	1	1	1	1	1	2	1	1	1	1	1	1	1	1	1	1	1	1	4	3	3	3
2	11	1	1	6	2	1	0	0	6	0	3	0	1	5	4	3	1	1	3	3	1	4	4	2	1	1	1	4	2	1	1	1	5	1	2	1	1	4	4	1	2	1	1	1	1	3	3	2	2
1	11	1	1	6	1	1	1	0	4	0	2	1	1	5	5	5	1	2	3	5	1	1	3	1	0	1	1	1	3	1	1	1	5	1	1	1	1	1	1	1	3	1	1	1	1	3	3	3	3
1	11	1	1	6	2	0	0	0	6	0	2	1	1	5	5	1	3	1	3	3	4	5	3	1	1	5	1	1	1	1	1	1	1	1	1	1	1	1	1	1	1	1	1	1	1	3	3	3	3
1	11	1	1	6	2	0	1	0	3	0	2	1	1	3	4	5	2	1	5	5	1	2	5	1	0	1	1	1	1	1	1	1	1	1	1	1	1	1	1	1	1	1	1	1	1	1	1	1	1
2	11	1	1	6	1	1	1	0	6	0	2	0	1	5	5	5	1	2	2	4	1	1	2	1	0	1	1	1	1	1	1	1	2	1	1	1	1	1	1	1	1	1	1	1	1	4	3	3	3
2	11	1	1	6	2	1	1	0	1	0	2	1	1	4	4	5	1	2	3	3	1	2	3	1	1	4	2	2	2	2	3	3	5	2	3	3	2	2	1	2	2	2	1	1	1	4	3	3	3
2	11	1	1	6	2	0	0	0	6	0	3	1	1	4	2	5	1	2	3	5	1	1	3	1	0	1	3	1	1	1	1	1	2	1	3	1	1	3	1	3	1	1	1	1	1	3	3	1	2
2	11	1	1	6	2	0	1	1	6	0	2	1	1	3	3	3	1	1	4	4	1	1	5	1	0	5	1	1	5	1	1	1	1	1	1	1	1	1	1	1	1	1	1	1	1	1	1	1	1
2	11	1	1	6	2	1	1	0	5	0	2	0	1	5	5	5	1	3	2	2	1	1	3	1	0	1	1	1	1	1	1	1	1	1	1	1	1	1	1	1	1	1	1	1	1	3	3	3	3
1	11	1	1	6	2	1	1	1	5	0	2	0	1	4	2	5	1	2	3	3	4	1	3	1	0	2	3	2	1	1	1	1	5	3	3	1	1	2	3	2	3	3	1	1	1	4	3	3	3
1	11	1	1	6	2	0	0	0	6	0	3	1	1	3	4	5	1	1	3	3	4	5	5	1	1	1	2	1	2	1	1	1	3	2	3	1	1	1	2	1	2	2	1	1	1	1	4	3	2
2	11	1	1	5	2	0	0	0	6	0	1	1	1	5	5	5	1	1	1	1	1	5	1	1	1	1	1	1	1	1	1	1	1	1	1	1	1	1	1	1	1	1	1	1	1	5	5	5	5
1	11	1	1	5	2	1	1	0	6	0	1	0	1	5	5	5	1	2	3	4	1	1	2	1	0	1	1	1	1	1	1	1	5	1	5	1	1	1	1	1	1	1	1	1	1	5	4	5	4
2	11	1	1	5	2	0	1	0	5	0	2	0	1	5	5	3	1	2	3	4	1	2	2	4	1	5	1	1	3	1	1	1	5	1	1	1	1	1	3	3	3	3	3	3	3	3	3	3	3
1	11	1	1	5	2	1	1	0	3	0	2	0	1	5	5	5	1	2	2	3	1	1	2	1	1	3	1	1	1	1	1	1	1	1	1	1	1	1	1	1	1	1	1	1	1	4	4	4	5
2	11	1	1	5	2	0	1	0	6	0	3	1	0	5	5	5	1	2	4	5	1	2	2	1	0	4	1	1	1	1	1	1	1	1	1	1	1	1	1	1	1	1	1	1	1	2	1	1	1
1	11	1	1	5	2	0	0	0	6	0	3	1	1	4	2	5	1	1	4	3	1	2	3	1	1	1	2	2	2	2	2	2	2	2	2	2	2	2	2	2	2	2	2	2	2	2	2	3	3
2	11	1	1	5	2	1	1	0	6	0	4	1	1	4	5	1	1	1	5	5	1	1	4	1	0	1	1	1	1	1	1	1	1	1	1	1	1	1	1	1	1	1	1	1	1	3	1	3	3
1	11	1	1	5	2	0	0	0	6	0	2	1	1	2	5	5	1	1	2	2	1	5	2	1	0	2	1	1	1	1	1	1	3	1	3	1	1	1	1	1	2	1	1	1	1	4	4	3	3
1	11	1	1	5	2	1	1	1	5	0	2	1	1	4	4	5	1	2	3	4	1	1	3	2	1	5	1	3	1	1	1	1	1	1	1	1	1	1	1	1	1	1	1	1	1	3	3	3	3
1	11	1	1	5	2	1	1	0	5	1	2	0	1	5	5	5	1	1	4	5	1	2	5	1	0	5	1	1	1	1	1	1	5	1	1	1	1	1	1	1	1	1	1	1	1	4	2	2	2
2	11	1	1	5	2	1	1	0	3	0	2	1	1	4	4	5	1	2	3	4	1	1	3	1	1	2	1	1	1	1	1	1	3	1	1	1	1	1	1	1	1	1	1	1	1	3	3	3	3
1	11	1	1	5	2	0	1	0	6	0	2	1	1	3	3	5	1	1	3	3	1	5	3	1	1	5	1	1	3	1	1	1	4	1	1	1	1	2	1	1	2	1	1	1	1	3	3	3	4
1	11	1	1	5	2	1	1	1	6	0	3	0	1	5	5	5	1	2	1	1	1	2	1	1	0	2	1	2	1	1	2	1	3	1	3	1	1	1	1	3	1	1	1	1	1	4	4	4	4
1	11	1	1	5	2	0	0	0	5	0	1	0	1	4	5	4	1	1	3	2	1	5	2	2	0	5	2	2	2	2	2	2	2	5	4	1	1	4	5	1	5	1	1	1	1	5	5	5	5
1	11	1	1	5	2	0	0	1	6	0	4	0	0	3	2	5	1	1	4	4	4	5	5	1	1	1	1	1	4	1	1	1	4	1	1	1	1	1	1	1	1	1	1	1	1	2	1	1	1
1	11	1	1	5	2	0	0	0	6	0	2	0	1	5	5	5	1	1	1	1	1	1	1	1	1	3	3	3	3	3	3	3	3	3	3	3	3	3	3	3	3	3	3	3	3	3	3	3	3
1	11	1	1	5	2	0	0	1	6	0	1	1	1	5	5	5	1	1	1	2	1	2	1	1	1	5	2	2	2	2	2	2	2	2	2	2	2	2	2	2	2	2	2	2	2	3	4	4	4
1	11	1	1	5	2	0	0	0	6	0	1	0	1	5	5	5	5	3	5	5	1	5	1	1	0	3	3	3	3	3	3	3	3	3	3	3	3	3	3	3	3	3	3	3	3	3	3	3	3
1	11	1	1	5	2	0	0	1	6	0	1	1	1	5	5	5	1	2	3	2	1	2	2	2	1	3	3	3	3	3	3	3	3	3	3	3	3	3	3	3	3	2	2	2	2	4	4	4	4
1	11	1	1	5	2	1	1	0	6	0	3	1	1	3	3	4	1	2	3	3	1	1	3	1	1	5	1	1	1	1	1	1	1	1	2	1	1	1	1	1	1	1	1	1	1	3	3	3	3
2	11	1	1	5	2	1	1	0	6	0	2	1	1	5	5	5	1	1	5	5	1	2	4	1	1	5	1	1	1	1	1	1	1	1	1	1	1	1	1	1	1	1	1	1	1	4	3	3	3
2	11	1	1	5	2	0	0	0	6	0	2	0	1	5	5	5	1	2	3	4	1	2	3	2	0	3	1	1	1	1	1	1	5	1	1	1	1	2	1	1	1	1	1	1	1	3	2	2	3
1	11	1	1	5	2	0	0	1	6	1	2	1	1	5	5	5	1	2	2	2	1	2	2	1	1	1	1	1	1	1	1	1	1	1	1	1	1	1	1	1	1	1	1	1	1	4	4	4	4
1	11	1	1	5	2	0	0	0	6	0	1	1	1	5	5	5	1	1	1	1	1	2	1	1	0	3	3	3	3	3	3	3	3	3	3	3	3	3	3	3	3	3	3	3	3	3	3	3	3
1	11	1	1	5	2	1	1	0	6	0	3	1	0	2	2	5	1	2	3	3	1	1	3	1	1	1	1	1	1	1	1	1	3	1	2	1	1	1	1	1	2	1	1	1	1	2	2	2	2
1	11	1	1	5	2	1	1	0	6	0	3	0	1	4	4	5	1	2	3	4	1	1	4	1	0	1	1	1	1	1	1	1	2	1	1	1	1	1	1	1	1	1	1	1	1	3	2	4	4
1	11	1	1	5	2	1	1	0	6	0	2	0	1	2	2	5	1	3	2	3	1	1	2	1	0	1	2	1	1	1	1	1	5	1	2	1	1	1	2	1	1	2	1	1	1	4	3	4	4
1	11	1	1	5	2	0	0	0	6	0	2	0	1	5	5	5	1	1	2	2	1	5	2	1	1	1	1	1	2	1	1	1	1	1	2	1	1	1	1	1	1	2	1	1	1	4	4	4	5
1	11	1	1	5	2	0	1	1	6	0	2	0	1	5	5	3	1	2	3	4	1	1	3	1	1	3	1	2	2	1	1	1	3	1	2	1	1	1	2	1	1	1	1	1	1	4	3	3	3
2	11	1	1	5	2	1	1	1	6	0	3	0	1	3	5	5	1	2	2	3	1	1	3	1	1	1	2	2	2	2	2	2	2	2	4	1	1	3	1	1	3	2	2	2	3	4	4	4	3
1	11	1	1	5	2	1	1	0	6	0	2	0	1	4	4	1	1	2	2	4	1	1	2	1	0	5	4	3	2	1	3	2	4	3	2	3	1	4	3	2	1	1	1	1	1	4	4	3	4
2	11	1	1	5	2	1	1	0	6	0	1	1	1	4	4	5	1	2	1	1	1	2	1	2	1	1	1	2	1	1	2	2	4	2	3	2	2	2	2	2	3	1	3	1	3	4	4	3	4
1	11	1	1	5	2	0	0	0	6	0	3	1	1	5	4	1	1	1	4	4	1	5	3	1	0	1	1	1	1	1	1	1	1	1	1	1	1	1	1	1	1	1	1	1	1	1	1	3	3
2	11	1	1	5	2	0	1	0	6	0	2	0	1	5	5	5	1	2	3	3	1	2	1	1	1	5	1	1	1	1	1	1	3	1	1	1	1	1	1	1	1	1	1	1	1	2	2	2	2
1	11	1	1	5	2	0	0	0	6	0	2	1	1	1	4	5	1	2	2	1	1	5	2	1	0	2	2	2	3	1	1	2	5	2	3	1	1	4	3	1	1	1	1	1	1	4	5	4	2
1	11	1	1	5	2	0	1	0	6	0	1	1	1	3	4	5	1	1	4	3	4	1	1	1	0	1	3	1	1	1	1	1	3	1	1	1	1	1	1	1	1	1	1	1	1	4	5	5	5
1	11	1	1	5	2	1	1	0	6	0	1	1	1	1	1	5	2	1	1	1	1	1	1	1	0	4	3	3	3	3	3	3	3	3	3	3	3	3	3	3	3	3	3	3	3	3	3	3	3
1	11	1	1	5	2	0	0	0	6	0	2	1	0	4	4	5	1	1	3	3	1	5	4	1	1	5	1	1	5	1	1	1	5	1	1	1	1	1	1	1	1	1	1	1	1	2	2	2	1
1	11	1	1	5	2	0	1	0	6	0	2	1	1	5	5	5	1	1	3	3	1	4	3	1	1	1	1	1	1	1	1	1	3	1	1	1	1	1	1	1	1	1	1	1	1	3	3	3	3
1	11	1	1	5	2	0	0	0	6	0	2	0	1	4	3	1	1	3	4	4	4	5	2	1	0	5	1	1	1	1	1	1	1	1	1	1	1	1	1	1	1	1	1	1	1	1	1	1	1
1	11	1	1	5	2	1	1	0	5	0	1	0	1	5	5	1	1	3	3	5	1	1	3	1	1	1	1	1	1	1	1	2	5	1	2	1	1	1	3	1	2	1	1	1	1	2	1	2	4
1	11	1	1	5	2	1	1	0	6	0	3	1	0	3	2	5	1	2	3	4	1	1	3	1	0	1	2	3	1	1	1	2	3	2	2	1	1	1	1	1	2	1	1	1	1	2	2	2	2
2	11	1	1	5	2	0	0	0	6	0	1	1	1	3	3	3	5	1	5	5	1	5	5	1	0	3	1	1	3	1	1	1	3	1	2	1	1	3	1	1	3	1	1	1	1	5	3	3	4
2	11	1	1	5	2	0	0	0	6	0	4	0	0	2	2	2	2	2	4	2	2	4	2	2	1	4	4	3	3	2	3	5	4	1	4	1	3	3	1	1	2	3	5	1	3	3	2	2	5
1	11	1	1	5	2	0	0	0	6	0	2	1	1	3	4	5	1	3	2	2	1	1	2	1	0	5	1	1	1	1	1	1	5	1	1	1	1	1	1	1	1	1	1	1	1	4	4	4	4
2	11	1	1	5	2	0	0	0	6	0	3	0	0	5	5	5	1	1	5	5	1	1	3	1	0	1	1	1	1	1	2	1	5	1	1	1	1	1	4	1	1	1	1	1	1	4	2	2	2
1	11	1	1	5	2	0	0	0	6	0	1	0	1	4	4	5	1	2	2	5	1	1	2	1	1	1	1	1	3	1	1	1	4	1	1	1	1	1	1	1	1	1	1	1	1	3	2	3	3
1	11	1	1	5	2	1	0	1	6	0	4	1	1	4	5	5	1	2	3	4	1	1	3	1	0	1	1	1	1	1	1	1	4	1	1	1	1	1	1	1	1	1	1	1	1	1	2	2	3
2	11	1	1	5	2	1	1	0	6	0	1	0	1	5	5	3	1	2	2	1	1	1	1	1	1	1	2	2	3	2	2	2	4	2	4	2	1	1	1	2	2	2	2	2	4	5	5	5	4
2	11	1	1	5	2	1	1	0	6	0	3	0	0	4	1	1	1	3	5	5	1	2	5	3	1	1	1	1	1	1	1	1	1	1	1	1	1	1	1	1	1	1	1	1	1	4	4	4	4
1	11	1	1	5	2	0	1	0	6	0	2	1	1	5	5	5	1	1	3	3	1	2	3	1	0	1	1	1	1	1	1	1	1	1	1	1	1	1	1	1	1	1	1	1	1	2	3	2	2
1	11	1	1	5	2	1	1	1	6	0	1	1	1	5	5	5	1	2	3	2	1	2	4	1	1	3	3	2	1	1	2	1	4	1	4	1	1	3	3	3	2	2	1	1	1	3	4	2	4
1	11	1	1	5	2	1	1	0	6	0	1	0	1	4	1	1	1	2	1	1	2	3	1	1	0	5	1	2	1	1	2	1	1	3	3	1	1	1	1	1	1	1	1	1	1	5	5	5	5
2	11	1	1	5	2	1	1	0	6	1	3	1	1	1	4	3	1	2	2	1	1	1	1	1	0	4	1	3	2	1	1	1	5	1	5	1	1	1	1	1	1	1	1	1	1	5	5	5	5
2	11	1	1	5	2	1	1	0	6	0	1	0	1	4	4	1	1	2	3	3	1	1	1	1	0	1	1	1	1	1	1	1	1	1	4	1	1	1	1	1	1	1	1	1	1	4	3	3	4
2	11	1	1	5	2	0	1	0	6	0	3	1	0	4	3	3	1	2	3	5	1	1	5	2	1	1	1	1	3	1	1	1	3	1	1	1	1	1	1	1	1	1	1	1	1	1	1	1	2
1	11	1	1	5	2	1	1	0	6	0	3	1	1	3	5	5	1	2	3	3	4	5	3	1	0	3	3	2	1	1	1	2	3	1	3	5	1	3	3	3	2	1	1	1	1	5	4	4	4
2	11	1	1	5	2	0	0	0	6	0	2	0	1	5	5	5	1	1	2	3	1	2	2	1	0	1	1	1	5	1	5	1	5	1	5	1	1	5	1	1	1	1	1	1	1	1	5	5	5
2	11	1	1	5	2	0	0	0	6	0	1	1	1	5	5	5	1	1	1	1	1	5	1	1	0	3	1	1	1	1	1	1	4	1	5	1	1	5	1	1	1	1	1	1	1	5	5	5	5
1	11	1	1	5	2	1	1	1	3	0	1	0	1	5	5	5	1	2	3	3	1	1	3	1	0	1	1	1	1	1	1	1	1	1	3	1	1	1	3	1	1	1	1	1	1	5	5	5	5
2	11	1	1	5	2	0	0	0	6	0	3	1	1	4	4	5	1	1	5	4	1	2	3	1	0	3	1	1	2	1	1	1	5	4	2	1	1	1	1	1	1	1	1	1	1	3	3	2	2
2	11	1	1	5	2	1	1	0	5	0	3	0	1	4	5	3	1	2	3	4	1	2	3	1	0	1	1	1	3	1	2	1	4	1	5	1	1	3	3	1	3	3	2	1	1	3	3	4	4
2	11	1	1	5	2	1	1	0	6	0	2	0	1	5	1	5	1	2	2	4	1	2	2	1	0	1	1	1	1	1	1	1	3	2	4	1	1	3	1	1	1	1	1	1	1	3	3	3	3
1	11	1	1	5	2	1	1	0	4	0	3	0	1	5	5	1	1	2	2	3	1	1	2	1	0	1	1	2	2	2	2	2	1	2	1	2	2	2	2	2	3	2	3	2	2	5	5	4	4
1	11	1	1	5	2	1	1	0	3	0	1	0	0	4	4	5	1	3	2	4	1	1	2	1	1	1	1	1	1	1	1	1	1	1	1	1	1	1	1	1	1	1	1	1	1	4	3	4	2
1	11	1	1	5	2	1	1	0	6	0	1	0	1	4	4	5	1	2	2	2	3	2	1	1	0	1	2	1	2	1	1	1	2	3	3	2	2	3	3	3	1	3	3	1	3	3	3	5	2
1	11	1	1	5	2	1	1	1	5	0	4	0	1	1	1	1	5	1	5	5	4	5	5	5	1	5	5	5	5	5	5	5	1	5	1	5	5	5	5	5	5	5	5	5	5	1	1	1	1
2	11	1	1	5	2	0	0	0	6	0	1	1	1	4	5	5	1	2	2	2	1	2	2	1	0	1	1	1	1	1	1	1	2	2	4	2	1	1	3	1	3	2	2	1	1	5	4	4	4
1	11	1	1	5	2	0	1	0	3	0	2	1	1	5	1	5	1	2	2	1	1	2	1	3	0	2	2	2	2	1	2	2	1	2	3	3	3	2	4	2	2	2	2	2	2	4	4	4	4
2	11	1	1	5	2	1	1	0	6	0	2	0	1	5	5	5	1	2	2	3	1	5	2	1	1	1	2	2	1	1	1	1	2	1	3	1	1	1	4	1	3	1	1	1	1	4	4	4	4
2	11	1	1	5	2	1	1	0	6	0	1	0	1	5	5	1	1	3	1	1	1	1	1	1	0	1	2	2	1	1	1	1	5	2	2	1	1	1	1	1	2	2	2	1	1	5	5	5	5
1	11	1	1	5	2	1	1	1	1	0	1	0	1	5	1	1	1	3	1	1	1	1	1	1	1	1	1	1	5	4	4	4	4	3	1	5	1	5	5	1	4	1	5	1	5	1	5	1	1
1	11	1	1	5	2	1	1	0	3	0	2	0	1	5	5	3	1	2	2	2	1	2	3	1	0	1	1	1	1	1	1	1	5	1	1	1	1	1	1	1	1	1	1	1	1	4	4	4	4
1	11	1	1	5	2	1	1	0	6	0	1	1	1	5	5	5	1	1	1	1	1	2	1	1	1	1	4	2	1	1	1	1	5	1	5	1	1	5	1	1	1	1	1	1	1	5	5	5	5
2	11	1	1	5	1	0	0	0	4	0	1	1	0	4	4	1	1	1	3	3	1	2	3	2	0	3	2	3	3	3	3	2	2	2	2	2	2	2	2	2	2	2	2	2	2	3	3	3	3
2	11	1	1	5	2	0	1	0	6	0	3	1	1	3	3	5	1	1	4	4	1	5	4	1	0	1	1	1	1	1	1	1	1	1	1	1	1	1	1	1	1	1	1	1	1	3	2	2	2
1	11	1	1	5	2	0	0	0	6	0	2	1	1	5	5	5	1	1	3	2	1	5	2	1	0	5	1	1	1	2	1	1	2	4	3	1	1	1	3	1	1	1	1	1	1	3	3	3	3
1	11	1	1	5	2	0	1	0	6	0	3	0	1	3	4	5	1	1	3	5	1	5	5	1	1	1	1	1	1	1	1	1	5	1	1	1	1	1	5	1	1	1	1	1	1	2	1	1	1
1	11	1	1	5	2	1	1	0	6	0	1	0	1	4	1	5	1	2	3	4	1	2	3	1	0	1	1	5	1	1	1	1	1	1	4	1	1	4	1	1	2	2	2	1	1	5	3	4	3
2	11	1	1	5	2	0	0	0	6	0	3	1	1	5	5	5	1	1	5	5	1	5	4	1	0	1	1	1	1	1	1	1	5	1	1	1	1	3	3	1	1	1	1	1	1	3	3	3	3
1	11	1	1	5	2	0	0	1	6	0	2	1	1	4	3	4	1	1	4	4	1	5	2	1	0	5	1	1	1	1	1	1	4	1	4	1	1	2	1	1	1	1	1	1	1	3	3	3	3
2	11	1	1	5	2	0	1	0	6	0	1	0	1	5	5	4	1	2	3	3	1	2	3	1	1	1	1	2	3	2	2	2	4	2	2	2	1	2	4	1	3	2	3	2	2	3	2	3	2
1	11	1	1	5	2	1	1	1	1	0	1	0	1	5	5	5	1	3	1	3	1	1	1	1	0	1	5	5	5	5	5	5	5	5	5	5	5	4	5	5	5	5	5	5	5	5	2	4	2
2	11	1	1	5	2	0	0	1	6	0	4	1	1	1	1	1	1	1	5	5	1	2	5	1	1	1	1	1	1	1	1	1	5	1	1	1	1	1	1	1	1	1	1	1	1	3	3	3	3
1	11	1	1	5	2	1	1	1	6	0	3	0	1	4	4	5	1	2	2	2	1	1	4	2	1	3	2	2	2	2	2	2	2	2	2	2	2	2	4	2	2	2	2	2	2	2	2	2	3
1	11	1	1	5	2	1	1	0	5	0	1	0	1	5	5	5	1	2	2	1	1	1	2	1	0	1	1	2	2	1	2	2	3	2	3	1	1	1	2	1	2	2	2	1	1	5	5	5	4
2	11	1	1	5	2	0	0	1	6	0	3	0	1	4	4	5	1	1	3	4	1	5	3	1	0	1	1	1	1	1	1	1	5	1	3	1	1	1	1	1	1	1	1	1	1	4	3	3	3
1	11	1	1	5	2	0	0	0	6	0	1	1	1	5	5	5	1	1	1	1	3	2	1	1	0	5	1	1	1	1	1	3	5	1	5	1	1	4	4	1	3	1	1	1	2	2	3	2	4
2	11	1	1	5	2	1	0	0	6	0	3	1	1	4	4	3	1	1	5	3	1	2	3	3	1	5	2	1	1	1	1	1	5	1	1	1	1	3	1	1	1	1	1	1	1	3	4	3	4
2	11	1	1	5	2	0	1	0	6	0	1	0	0	5	5	1	1	2	3	2	1	2	1	1	0	1	1	1	2	1	1	1	2	1	2	1	1	1	1	1	1	1	2	1	1	4	4	4	4
1	11	1	1	5	2	1	0	0	6	0	3	1	1	5	5	5	1	3	4	4	1	5	4	2	0	4	3	2	2	2	2	2	2	2	2	2	2	2	2	2	2	2	2	2	2	3	2	2	2
2	11	1	1	5	2	1	1	1	6	0	1	1	1	4	5	5	1	3	2	1	1	2	1	1	0	1	1	2	1	2	1	1	3	1	3	1	1	1	1	1	3	1	1	1	1	5	4	4	5
1	11	1	1	5	2	1	0	0	6	0	2	0	1	4	4	5	1	2	3	4	1	1	3	1	0	1	1	1	1	1	1	1	5	1	1	1	1	1	2	1	1	1	1	1	1	1	2	1	1
2	11	1	1	5	2	1	1	1	5	0	3	1	1	3	3	3	1	1	4	5	1	2	4	1	0	2	2	2	1	1	1	1	3	2	2	1	1	1	1	1	1	1	1	1	1	3	2	2	3
2	11	1	1	5	2	1	0	0	6	0	1	0	1	4	4	4	1	3	3	4	1	1	3	1	1	1	1	1	1	1	1	1	5	1	1	1	1	1	2	1	1	2	1	1	1	3	1	3	3
2	11	1	1	5	2	1	1	0	3	0	1	0	1	5	5	5	1	2	1	1	1	1	2	1	0	1	1	1	1	1	2	1	4	1	3	1	1	1	3	2	1	1	1	1	1	4	5	4	4
1	11	1	1	5	2	1	1	1	6	0	1	0	1	5	5	5	1	2	1	2	1	1	1	1	0	1	1	1	1	1	1	1	1	1	1	1	1	1	1	1	1	1	1	1	1	5	5	5	5
1	11	1	1	5	2	1	1	0	6	0	3	0	0	5	3	1	1	2	3	5	1	1	3	3	1	1	1	1	1	1	1	1	1	1	1	1	1	1	1	1	1	1	1	1	1	3	3	3	3
1	11	1	1	5	2	1	1	0	6	0	3	1	1	4	4	5	1	2	3	4	1	2	2	1	0	1	2	1	2	1	1	1	2	1	1	1	1	2	2	2	2	2	2	1	2	2	2	2	3
1	11	1	1	5	2	0	1	0	6	0	1	1	1	5	5	5	1	2	2	2	1	1	2	1	1	3	1	1	1	1	1	1	4	2	1	1	1	3	1	1	1	1	2	1	1	4	5	4	4
1	11	1	1	5	2	1	1	0	5	0	2	0	1	5	5	5	1	1	3	3	1	2	2	1	0	4	1	1	2	1	1	1	3	1	1	1	1	1	1	1	1	1	1	1	1	4	4	4	4
1	11	1	1	5	2	0	1	0	6	0	1	1	1	5	5	5	1	2	3	4	1	1	2	1	1	5	1	1	1	1	1	1	1	1	1	1	1	1	3	1	3	1	1	1	1	3	3	4	2
1	11	1	1	5	2	1	1	1	4	0	1	1	1	4	4	5	1	2	3	2	1	1	2	1	1	1	3	2	1	1	1	1	5	2	3	1	1	2	2	2	2	2	2	1	2	4	5	5	5
1	11	1	1	5	2	0	0	0	6	0	1	1	1	4	4	1	1	1	2	2	1	5	1	1	0	2	2	2	1	2	2	2	4	2	4	2	4	2	2	2	2	2	2	2	2	1	5	5	5
1	11	1	1	5	2	0	0	0	6	0	2	0	1	4	4	3	1	2	2	2	1	2	2	4	0	5	3	3	3	1	1	1	3	3	1	1	1	1	1	1	1	1	2	1	1	5	3	3	3
1	11	1	1	5	2	0	0	1	6	0	1	1	1	4	4	5	1	1	2	2	3	5	2	1	1	2	1	1	1	1	1	1	3	1	3	1	1	3	1	3	1	2	1	1	1	4	4	3	3
1	11	1	1	5	2	0	0	0	6	0	2	0	1	5	5	5	1	1	3	5	1	5	1	1	0	4	1	1	1	1	1	1	3	1	1	1	1	1	1	1	1	1	1	1	1	4	5	5	5
1	11	1	1	5	2	0	1	0	6	0	2	1	1	5	5	1	1	3	2	2	1	1	2	1	1	3	1	1	1	1	1	1	5	3	1	1	1	3	3	1	2	1	1	1	1	4	4	4	4
1	11	1	1	5	2	1	0	0	6	0	3	0	1	5	5	5	1	1	5	5	4	5	1	1	0	1	1	1	1	1	1	1	1	1	1	1	1	1	1	1	1	1	1	1	1	5	5	5	5
1	11	1	1	5	2	0	0	1	6	0	1	1	1	4	4	3	1	2	3	5	1	5	2	1	0	1	1	1	1	1	1	1	1	1	1	1	1	1	1	1	1	1	1	1	1	4	4	4	4
1	11	1	1	5	2	1	1	0	6	0	2	0	1	5	5	1	1	1	3	3	1	5	3	1	0	1	1	1	1	1	1	1	1	1	1	1	1	1	1	1	1	1	1	1	1	5	5	5	5
2	11	1	1	5	2	1	1	0	6	0	1	0	1	5	5	5	1	2	1	1	1	2	1	5	0	1	1	1	1	1	1	1	5	1	1	1	1	1	1	1	1	1	1	1	1	5	5	5	5
1	11	1	1	5	2	1	0	1	6	0	1	1	1	5	5	5	1	1	2	2	1	1	2	1	1	1	1	1	1	1	1	1	2	1	3	1	1	1	2	1	1	1	1	1	1	5	5	5	5
2	11	1	1	5	2	1	1	0	6	0	1	0	1	5	5	5	1	3	1	1	1	1	1	5	0	1	1	1	1	1	1	1	5	1	1	1	1	1	1	1	1	1	1	1	1	5	5	5	5
1	11	1	1	5	2	0	0	0	6	0	3	1	1	5	5	5	1	1	5	4	1	5	1	1	1	1	2	1	1	1	4	1	5	4	4	1	1	4	4	2	4	1	1	1	1	5	5	4	5
2	11	1	1	5	2	1	1	0	6	0	2	0	1	5	5	5	1	2	2	2	1	1	1	5	1	1	1	1	1	1	1	1	5	1	1	1	1	1	1	1	1	1	1	1	1	5	5	5	5
2	11	1	1	5	2	1	1	0	6	0	3	0	1	4	4	4	1	2	3	4	1	1	3	3	0	5	1	1	5	3	3	3	3	3	3	2	2	3	4	2	2	3	3	2	2	3	3	4	3
1	11	1	1	5	2	0	0	0	6	0	2	1	1	5	5	1	1	2	2	2	3	2	2	1	1	1	1	1	1	1	1	1	5	5	1	1	5	5	3	2	1	2	4	1	1	3	4	4	4
2	11	1	1	5	2	1	1	0	5	0	2	0	1	4	5	2	2	2	3	3	1	2	3	4	0	3	2	3	1	1	2	3	3	1	3	1	1	3	2	1	4	2	1	1	2	3	3	4	5
1	11	1	1	5	2	1	1	0	6	0	2	0	1	4	5	5	1	2	3	4	1	1	3	1	0	3	1	1	1	1	1	1	4	1	1	1	1	1	1	1	1	1	1	1	1	3	3	3	2
2	11	1	1	5	2	1	1	0	6	0	1	0	1	5	5	5	1	3	1	1	1	1	1	1	0	1	2	1	3	1	1	1	4	2	3	1	1	4	4	2	3	2	1	1	2	5	5	5	5
1	11	1	1	5	2	0	0	0	6	0	2	1	1	1	4	5	1	2	3	4	1	2	1	1	0	3	2	1	1	1	1	2	2	2	4	1	1	2	5	1	1	2	1	1	2	5	4	3	4
1	11	1	1	5	2	1	1	1	6	0	3	1	1	5	5	5	1	2	2	3	1	1	2	1	0	2	2	2	2	2	1	2	2	1	4	1	2	2	2	2	2	2	2	2	2	3	3	3	4
1	11	1	1	5	2	1	1	0	5	0	1	0	1	5	5	5	1	1	1	1	2	2	1	1	1	1	1	1	1	1	1	1	5	1	3	1	1	1	1	1	1	1	1	1	1	5	5	5	5
2	11	1	1	5	2	0	0	0	6	0	2	0	1	5	4	5	1	2	3	3	1	5	3	1	0	5	1	1	2	1	1	2	3	1	1	1	1	1	2	1	1	1	1	1	1	3	3	3	3
1	11	1	1	5	2	0	0	0	6	0	4	1	1	1	2	5	1	1	5	5	4	5	4	1	1	1	1	1	1	1	1	1	1	1	1	1	1	1	1	1	1	1	1	1	1	1	1	1	1
2	11	1	1	5	2	0	1	1	6	0	2	1	1	3	3	4	1	1	3	5	3	5	2	1	1	1	1	1	1	1	1	1	4	2	2	2	1	2	1	1	1	1	1	1	1	2	2	3	2
2	11	1	1	5	2	1	1	0	6	0	1	1	1	5	5	4	1	2	2	2	1	2	1	1	0	2	1	1	1	1	1	1	5	1	1	1	1	3	2	1	3	2	2	1	2	5	5	4	3
2	11	1	1	5	2	0	0	0	6	0	3	0	1	5	5	5	1	2	2	2	1	2	2	1	0	4	1	1	1	1	1	1	2	2	3	1	1	2	2	1	3	2	1	1	1	4	4	4	5
2	11	1	1	5	2	1	1	0	5	0	3	1	1	5	5	5	1	2	3	3	1	1	2	1	0	1	1	1	1	1	1	1	1	1	1	1	1	1	1	1	1	1	1	1	1	4	4	3	3
2	11	1	1	5	2	0	1	1	6	1	3	1	1	1	1	4	1	1	2	2	1	5	3	1	0	1	1	1	1	1	1	1	1	1	1	1	1	1	1	1	1	1	1	1	1	2	2	2	2
1	11	1	1	5	2	0	1	0	5	0	1	1	1	1	4	1	1	3	2	2	3	1	1	1	0	1	1	1	1	1	1	1	5	1	5	1	1	4	4	1	3	1	1	1	1	1	1	1	1
2	11	1	1	5	2	0	0	0	6	0	4	0	0	5	5	5	1	1	2	3	1	5	1	1	0	1	1	1	1	1	1	1	1	1	1	1	1	1	1	1	1	1	1	1	1	1	3	3	3
1	11	1	1	5	2	0	1	1	5	0	2	0	1	4	5	5	1	2	2	2	2	3	2	1	1	1	2	1	2	1	3	2	4	2	3	1	1	1	4	1	1	2	3	1	1	4	4	4	3
2	11	1	1	5	2	0	0	0	6	0	2	1	1	5	5	5	1	1	5	5	1	5	5	1	0	1	1	1	1	1	1	1	1	1	1	1	1	1	1	1	1	1	1	1	1	3	1	1	1
2	11	1	1	5	2	0	1	1	6	0	2	1	1	5	5	5	1	2	2	3	1	2	1	1	1	1	1	2	1	1	1	1	2	1	1	1	1	1	1	1	1	1	1	1	1	4	4	4	4
2	11	1	1	5	2	1	1	0	6	0	2	0	1	5	5	5	1	2	2	2	1	2	2	1	0	1	1	2	1	1	1	1	3	1	2	1	1	1	1	1	1	1	1	1	1	4	4	4	4
2	11	1	1	5	2	1	1	0	6	0	2	0	1	3	4	5	1	3	2	3	1	4	2	1	0	1	1	2	2	3	1	1	5	1	3	1	1	1	2	2	2	2	1	1	1	3	4	4	3
2	11	1	1	5	2	1	1	0	5	0	1	1	1	5	5	5	1	3	1	1	1	1	1	1	1	1	1	1	1	1	1	1	1	1	1	1	1	1	1	1	1	1	1	1	1	5	5	5	5
2	11	1	1	5	2	0	1	1	6	0	2	1	1	4	5	5	1	1	5	4	4	5	5	1	0	1	1	1	1	1	1	1	1	1	4	1	1	1	4	1	1	1	1	1	1	4	5	1	5
2	11	1	1	5	2	0	1	0	6	0	1	1	1	5	5	5	1	2	2	2	1	1	1	1	1	1	1	1	1	1	1	1	3	1	1	1	1	4	3	1	1	1	1	1	1	5	5	5	5
1	11	1	1	5	2	1	1	1	3	0	1	0	1	1	5	5	1	2	1	2	1	2	1	1	0	1	2	2	1	1	1	2	5	1	3	1	2	1	3	1	2	2	2	2	1	5	5	5	4
2	11	1	1	5	2	0	1	0	6	0	1	1	1	4	1	5	1	2	2	3	1	1	1	1	0	1	2	2	3	1	1	1	1	1	4	1	1	2	1	2	2	1	1	1	1	5	5	5	5
1	11	1	1	5	2	0	0	0	6	0	1	1	1	5	5	3	1	1	3	5	2	5	1	1	1	1	1	1	1	1	1	1	5	4	3	1	1	4	1	1	1	1	1	1	1	5	5	5	4
1	11	1	1	5	2	1	1	0	3	0	2	0	1	5	5	5	1	2	2	2	1	4	2	1	1	4	5	1	1	1	1	1	5	1	4	1	1	1	4	1	3	1	1	1	1	4	2	4	5
2	11	1	1	5	2	1	1	0	2	0	1	0	1	4	5	5	1	2	1	1	1	1	1	1	0	1	1	1	1	1	1	1	5	5	5	1	5	5	1	1	5	1	5	1	1	5	5	5	5
2	11	1	1	5	2	0	1	0	6	0	1	1	1	5	5	1	1	1	1	5	1	1	4	1	1	5	1	1	1	1	1	1	1	1	1	1	1	1	1	1	1	1	1	1	1	5	2	3	3
1	11	1	1	5	1	1	1	0	6	0	3	0	1	3	3	3	1	2	2	5	1	1	4	1	1	3	1	1	1	1	1	1	3	1	1	1	1	1	1	1	1	1	1	1	1	1	1	1	1
1	11	1	1	5	1	0	1	0	3	0	2	0	1	5	5	5	1	2	3	3	1	1	3	1	0	5	1	1	1	1	1	1	5	1	1	1	1	1	1	1	1	1	1	1	1	3	3	3	4
2	11	1	1	5	1	1	0	0	3	0	3	1	1	4	5	5	1	1	3	4	1	1	3	1	0	5	1	2	3	1	1	1	3	1	1	1	1	1	1	1	1	1	1	1	1	4	2	4	4
2	11	1	1	5	1	1	1	0	5	0	2	0	1	4	4	5	1	2	2	3	1	1	3	1	0	1	1	1	1	1	1	1	5	1	2	1	1	1	1	1	1	1	1	1	1	4	3	3	4
[truncated: 58 more columns]
